# Supplementary material for: The duration of gastrin treatment affects global gene expression and molecular responses involved in ER stress and anti-apoptosis
Source: BMC Genomics. 2013 Jun 28;14:429. doi: 10.1186/1471-2164-14-429 (PMC3698217; doi:10.1186/1471-2164-14-429)
Supplement: Additional file 1: Table S1 — The file contains information about 403 genes with significantly different mRNA expression levels (adjusted p<=0.05) in cells treated with gastrin in a transient versus sustained mode (Accession number GSE32869). [file 1471-2164-14-429-S1.xlsx]

## Sheet: Sheet1
Table S1: Differentially expressed genes in transiently versus sustained gastrin treated AR42J cells.
Information about the 403 differentially expressed genes.
The list is sorted according to average log2 fold change (logFC ) of mRNA expression level over time points 6-14 h in transiently versus sustained gastrin treated cells.
Probe_Id	Symbol	logFC	Regulation	adj.P.Val	Entrez_Gene_ID	Definition	Synonyms		Probe_Type	Chromosome	Cytoband
ILMN_1349960	LOC286911	-2.63786	DOWN	3.26874e-08	286911	cationic trypsinogen (LOC286911), mRNA.			S	4	4q22
ILMN_1369897	LOC286960	-2.11807	DOWN	1.48405e-06	286960	preprotrypsinogen IV (LOC286960), mRNA.			S	4	4q22
ILMN_1357508	Reg3b	-2.08249	DOWN	7.22172e-06	24618	regenerating islet-derived 3 beta (Reg3b), mRNA.	Pap1		S	4	4q34
ILMN_1365943	Nppc	-1.85362	DOWN	1.36453e-06	114593	natriuretic peptide precursor C (Nppc), mRNA.			S	9	9q35
ILMN_1650075	LOC501015	-1.80799	DOWN	3.26182e-07	501015	PREDICTED: similar to nuclear localized factor 2 (LOC501015), mRNA.			S	8	8q24
ILMN_1375922	Nr4a3	-1.60466	DOWN	1.48405e-06	58853	nuclear receptor subfamily 4, group A, member 3 (Nr4a3), transcript variant 1, mRNA.	NOR-2		S	5	5q22
ILMN_1376694	Crem	-1.60262	DOWN	2.33399e-07	25620	cAMP responsive element modulator (Crem), transcript variant 2, mRNA.	CREM-17X; Icer		A	17	17q12.1
ILMN_1355296	Reg3a	-1.59203	DOWN	9.4151e-06	171162	regenerating islet-derived 3 alpha (Reg3a), mRNA.			S	4	4q34
ILMN_1375583	Crem	-1.33361	DOWN	5.52812e-05	25620	cAMP responsive element modulator (Crem), transcript variant 1, mRNA.	CREM-17X; Icer		I	17	17q12.1
ILMN_1369322	Prss1	-1.31691	DOWN	2.31549e-06	24691	protease, serine, 1 (trypsin 1) (Prss1), mRNA.	Try1; RATPTRYI; PTRYI		S	4	4q22
ILMN_1349147	March3	-1.30793	DOWN	3.26874e-08	364878	membrane-associated ring finger (C3HC4) 3 (March3), mRNA.	MGC94648		S	18	18q12.1
ILMN_1354666	Reg1a	-1.25551	DOWN	0.000131495	24714	regenerating islet-derived 1 alpha (Reg1a), mRNA.	Rgp1; LITHOST; RATLITHOST; Reg; RGPI; RATRGPI		S	4	4q34
ILMN_1365985	Nrtn	-1.25427	DOWN	3.20992e-07	84423	neurturin (Nrtn), mRNA.			S	Un|NW_047865.1
ILMN_1349832	Arhgap18_predicted	-1.24717	DOWN	2.33399e-07	293947	PREDICTED: Rho GTPase activating protein 18 (predicted) (Arhgap18_predicted), mRNA.			S		1p12
ILMN_1358383	Kcnh1	-1.21818	DOWN	2.33399e-07	65198	potassium voltage-gated channel, subfamily H (eag-related), member 1 (Kcnh1), mRNA.			S		13q27
ILMN_1371344	Cebpb	-1.2129	DOWN	5.62521e-05	24253	CCAAT/enhancer binding protein (C/EBP), beta (Cebpb), mRNA.	TCF5; LAP; Il6dbp; NF-IL6		S	3	3q42
ILMN_1360185	nod3l	-1.18853	DOWN	8.98751e-05	501101	NOD3-like protein (nod3l), mRNA.			S	9	9q12
ILMN_1362767	Clu	-1.16558	DOWN	3.70019e-06	24854	PREDICTED: clusterin (Clu), mRNA.			S		15p12
ILMN_1353190	RGD1560283_predicted	-1.13929	DOWN	1.7237e-06	362348	PREDICTED: similar to trypsinogen 8 (predicted) (RGD1560283_predicted), mRNA.			S	4	4q22
ILMN_1372022	Gch1	-1.13804	DOWN	3.31489e-07	29244	GTP cyclohydrolase 1 (Gch1), mRNA.			S	15	15p14
ILMN_1365302	Snf1lk	-1.12389	DOWN	2.52441e-06	59329	SNF1-like kinase (Snf1lk), mRNA.	Sik		S	20	20p12
ILMN_1355715	Prss3_predicted	-1.08903	DOWN	2.52441e-06	362347	PREDICTED: protease, serine, 3 (mesotrypsin) (predicted) (Prss3_predicted), mRNA.			S		4q22
ILMN_1372928	LOC365476	-1.06387	DOWN	0.00657764	365476	PREDICTED: similar to chromosome 10 open reading frame 79 (LOC365476), mRNA.			S		1q54
ILMN_1364459	Ela3b_predicted	-1.0421	DOWN	3.82449e-06	298567	PREDICTED: elastase 3B, pancreatic (predicted) (Ela3b_predicted), mRNA.			S	5	5q36
ILMN_1370428	Tnfrsf21_predicted	-1.03203	DOWN	3.26182e-07	316256	PREDICTED: tumor necrosis factor receptor superfamily, member 21 (predicted) (Tnfrsf21_predicted), mRNA.			S	9	9q12
ILMN_1376752	Nudt4	-0.996872	DOWN	1.15324e-06	94267	nudix (nucleoside diphosphate linked moiety X)-type motif 4 (Nudt4), mRNA.			S	7	7q13
ILMN_1357859	Klhdc8a	-0.995379	DOWN	1.14467e-06	305096	PREDICTED: kelch domain containing 8A (Klhdc8a), mRNA.			S		13q13
ILMN_1369634	Smo	-0.993082	DOWN	7.46443e-06	25273	smoothened homolog (Drosophila) (Smo), mRNA.	Smoh		S	4	4q22
ILMN_1349306	Steap1_predicted	-0.990733	DOWN	6.67844e-05	297738	PREDICTED: six transmembrane epithelial antigen of the prostate 1 (predicted) (Steap1_predicted), mRNA.			S	4	4q12
ILMN_1351478	Gad1	-0.961163	DOWN	7.22172e-06	24379	glutamic acid decarboxylase 1 (Gad1), mRNA.	Gad67		S	3	3q21
ILMN_1372068	Hdac5	-0.943038	DOWN	0.00682272	84580	PREDICTED: histone deacetylase 5 (Hdac5), mRNA.			S
ILMN_1360188	Nfil3	-0.941987	DOWN	3.50947e-06	114519	nuclear factor, interleukin 3 regulated (Nfil3), mRNA.	E4BP4		S	17	17p14
ILMN_1376776	Ihh	-0.93209	DOWN	0.00419733	84399	PREDICTED: Indian hedgehog homolog, (Drosophila) (Ihh), mRNA.			S	9	9q33
ILMN_1359736	Atf5	-0.93186	DOWN	0.00496405	282840	activating transcription factor 5 (Atf5), mRNA.			S	1	1q22
ILMN_1359991	Alg2	-0.92543	DOWN	0.000443136	313231	PREDICTED: asparagine-linked glycosylation 2 homolog (yeast, alpha-1,3-mannosyltransferase) (Alg2), mRNA.			S		5q22
ILMN_1355287	Ctrc	-0.898362	DOWN	0.00498405	362653	PREDICTED: chymotrypsin C (caldecrin) (Ctrc), mRNA.			S	5	5q36
ILMN_1365729	Slc7a5	-0.887594	DOWN	2.76485e-05	50719	solute carrier family 7 (cationic amino acid transporter, y+ system), member 5 (Slc7a5), mRNA.	TA1; E16		S	19	19q12
ILMN_1363020	Ptprn	-0.874913	DOWN	0.000447936	116660	protein tyrosine phosphatase, receptor type, N (Ptprn), mRNA.	ICA512; Ia-2		S	9	9q33
ILMN_1368718	Chac1_predicted	-0.865226	DOWN	0.00358739	362196	PREDICTED: ChaC, cation transport regulator-like 1 (E. coli) (predicted) (Chac1_predicted), mRNA.			S	3	3q35
ILMN_1349335	Sec24d_predicted	-0.857689	DOWN	0.00132435	310843	PREDICTED: SEC24 related gene family, member D (S. cerevisiae) (predicted) (Sec24d_predicted), mRNA.			S		2q42
ILMN_1350784	Junb	-0.854627	DOWN	0.0019959	24517	jun B proto-oncogene (Junb), mRNA.			S	19	19q11
ILMN_1373253	Pnlip	-0.82817	DOWN	0.00833374	25702	pancreatic lipase (Pnlip), mRNA.	PANLI		S	1	1q55
ILMN_1356203	Adm	-0.81708	DOWN	0.0111618	25026	adrenomedullin (Adm), mRNA.	RATAP; Ap; H39316		S	1	1q33
ILMN_1368246	Nptx2_predicted	-0.810782	DOWN	0.00189067	288475	PREDICTED: neuronal pentraxin II (predicted) (Nptx2_predicted), mRNA.			S		12p11
ILMN_1349910	Ddit3	-0.804787	DOWN	0.00127422	29467	DNA-damage inducible transcript 3 (Ddit3), mRNA.	Chop10; MGC124604; Gadd153		S	7	7q22
ILMN_1650491	Arl5b	-0.798966	DOWN	0.00154889	364788	ADP-ribosylation factor-like 5B (Arl5b), mRNA.	MGC109092; Arl8		S	17	17q12.3
ILMN_1376708	Smoc1	-0.792557	DOWN	0.00385535	314280	SPARC related modular calcium binding 1 (Smoc1), mRNA.			S	6	6q24
ILMN_1362286	Itpr1	-0.788324	DOWN	5.22298e-05	25262	inositol 1,4,5-triphosphate receptor 1 (Itpr1), mRNA.	I145TR; InsP3R1		S	4	4q41
ILMN_1353839	Per1	-0.785987	DOWN	0.000967315	287422	PREDICTED: period homolog 1 (Drosophila) (Per1), mRNA.			S		10q24
ILMN_1368356	Fos	-0.785965	DOWN	0.0126583	314322	FBJ murine osteosarcoma viral oncogene homolog (Fos), mRNA.	c-fos		S	6	6q31
ILMN_1352002	Cds1	-0.761748	DOWN	0.00234799	81925	CDP-diacylglycerol synthase 1 (Cds1), mRNA.			S	14	14p22
ILMN_1651054	LOC684490	-0.759289	DOWN	0.000297056	684490	PREDICTED: similar to Bifunctional methylenetetrahydrofolate dehydrogenase/cyclohydrolase, mitochondrial precursor, transcript variant 2 (LOC684490), mRNA.			S
ILMN_1375833	Crem	-0.758419	DOWN	0.00266672	25620	cAMP responsive element modulator (Crem), transcript variant 2, mRNA.	CREM-17X; Icer		I	17	17q12.1
ILMN_1372513	Tob1	-0.756063	DOWN	8.63941e-05	170842	transducer of ErbB-2.1 (Tob1), mRNA.			S	10	10q26
ILMN_1367573	Slc25a25	-0.747002	DOWN	0.000418869	246771	solute carrier family 25 (mitochondrial carrier, phosphate carrier), member 25 (Slc25a25), nuclear gene encoding mitochondrial protein, mRNA.	Mcsc; Pcscl		S	3	3p11
ILMN_1349221	Trib3	-0.745991	DOWN	0.0041335	246273	tribbles homolog 3 (Drosophila) (Trib3), mRNA.	NIPK		S	3	3q41
ILMN_1349269	Sgk	-0.737682	DOWN	0.00542169	29517	serum/glucocorticoid regulated kinase (Sgk), mRNA.			S	1	1p12
ILMN_1349574	Pib5pa	-0.72676	DOWN	0.0018758	171088	phosphatidylinositol (4,5) bisphosphate 5-phosphatase, A (Pib5pa), mRNA.	Inpp; Pipp		S	14	14q21
ILMN_1361575	Adm2	-0.725828	DOWN	0.00183683	399475	adrenomedullin 2 (Adm2), mRNA.	Imd		S	7	7q34
ILMN_1353549	Rras2	-0.725567	DOWN	0.00300922	365355	related RAS viral (r-ras) oncogene homolog 2 (Rras2), mRNA.	MGC109327		S	1	1q34
ILMN_1373449	Tnnc2	-0.724469	DOWN	0.0211722	296369	troponin C type 2 (fast) (Tnnc2), mRNA.			S	3	3q42
ILMN_1352529	Ier2	-0.721484	DOWN	0.0115401	494344	immediate early response 2 (Ier2), mRNA.	MGC72578		S	19	19q11
ILMN_1372614	Ncald	-0.70982	DOWN	0.000136583	553106	neurocalcin delta (Ncald), mRNA.			S		7q22
ILMN_1351919	Akap3	-0.69712	DOWN	1.25715e-05	312720	A kinase (PRKA) anchor protein 3 (Akap3), mRNA.	MGC93915		S	4	4q42
ILMN_1374154	Serpini2	-0.69296	DOWN	0.0022457	171149	PREDICTED: serine (or cysteine) peptidase inhibitor, clade I, member 2 (Serpini2), mRNA.			S		2q32
ILMN_1370840	Lgals3	-0.692778	DOWN	0.00208656	83781	lectin, galactose binding, soluble 3 (Lgals3), mRNA.	MGC105387; gal-3		S	15	15p14
ILMN_1351679	LOC500040	-0.684692	DOWN	3.70019e-06	500040	PREDICTED: similar to Testis derived transcript (LOC500040), mRNA.			S		4q21
ILMN_1361500	Rem2	-0.674626	DOWN	0.000342537	64626	RAS (RAD and GEM) like GTP binding 2 (Rem2), mRNA.	MGC156645		S	15	15p13
ILMN_1349606	Gpr37	-0.670931	DOWN	0.000661598	117549	G protein-coupled receptor 37 (Gpr37), mRNA.	Ednrbl; MGC105347		S	4	4q22
ILMN_1368636	Asns	-0.663691	DOWN	0.00581612	25612	asparagine synthetase (Asns), mRNA.	MGC93148		S	4	4q21
ILMN_1363083	Atf3	-0.656083	DOWN	0.00542169	25389	activating transcription factor 3 (Atf3), mRNA.	LRF-1; LRFI		S	13	13q27
ILMN_1348991	RGD1564372_predicted	-0.655752	DOWN	0.0126583	364258	PREDICTED: similar to RIKEN cDNA 1110003E01 (predicted) (RGD1564372_predicted), mRNA.			S	15	15p16
ILMN_1371574	Gem_predicted	-0.649499	DOWN	0.0328641	297902	PREDICTED: GTP binding protein (gene overexpressed in skeletal muscle) (predicted) (Gem_predicted), mRNA.			S	5	5q13
ILMN_1376442	Nedd9	-0.642153	DOWN	0.00691042	291044	neural precursor cell expressed, developmentally down-regulated 9 (Nedd9), mRNA.			S	17	17p12
ILMN_1355217	Tmem66	-0.63149	DOWN	2.87268e-05	290796	transmembrane protein 66 (Tmem66), mRNA.	MGC93866		S	16	16q12.2
ILMN_1372377	Slc3a2	-0.626875	DOWN	3.70019e-06	50567	solute carrier family 3 (activators of dibasic and neutral amino acid transport), member 2 (Slc3a2), mRNA.	Mdu1		S	1	1q43
ILMN_1376451	Mapkapk2	-0.621979	DOWN	0.00189067	289014	MAP kinase-activated protein kinase 2 (Mapkapk2), mRNA.			S		13q13
ILMN_1361075	RGD1560915_predicted	-0.620972	DOWN	3.91834e-05	500065	PREDICTED: similar to Hypothetical protein MGC30714 (predicted) (RGD1560915_predicted), mRNA.			S	4	4q22
ILMN_1365679	Epn3	-0.618289	DOWN	0.00508954	360605	epsin 3 (Epn3), mRNA.			S	10	10q31
ILMN_1371476	LOC312273	-0.601446	DOWN	0.00183683	312273	PREDICTED: Trypsin V-A (LOC312273), mRNA.			S		4q22
ILMN_1361733	Wnk4	-0.597234	DOWN	0.0268153	287715	WNK lysine deficient protein kinase 4 (Wnk4), mRNA.	Prkwnk4; Ac2-059		S	10	10q32.1
ILMN_1368176	Ctrb1	-0.596581	DOWN	6.69182e-05	24291	chymotrypsinogen B1 (Ctrb1), mRNA.	Ctrb1		S	19	19q12
ILMN_1371113	Cx3cl1	-0.596382	DOWN	0.0440461	89808	chemokine (C-X3-C motif) ligand 1 (Cx3cl1), mRNA.	Cx3c; Scyd1		S	19	19p12
ILMN_1356902	Cartpt	-0.596258	DOWN	0.00592766	29131	CART prepropeptide (Cartpt), mRNA.			S	2	2q12
ILMN_1372751	B4galt1_mapped	-0.594709	DOWN	0.0134541	24390	PREDICTED: UDP-Gal:betaGlcNAc beta 1,4- galactosyltransferase, polypeptide 1 (mapped) (B4galt1_mapped), mRNA.			S		5q22
ILMN_1362537	LOC499369	-0.593365	DOWN	0.0105274	499369	PREDICTED: LOC499369 (LOC499369), mRNA.			S
ILMN_1358531	Tubb6	-0.59174	DOWN	0.00385535	307351	tubulin, beta 6 (Tubb6), mRNA.	MGC116110; RGD1305887		S	18	18q12.1
ILMN_1361779	Tcea3	-0.590625	DOWN	0.0427451	298559	transcription elongation factor A (SII), 3 (Tcea3), mRNA.	MGC108819		S	5	5q36
ILMN_1360115	Rilpl2	-0.590558	DOWN	0.00113834	288652	Rab interacting lysosomal protein-like 2 (Rilpl2), mRNA.			S	12	12q15
ILMN_1369433	Aadat	-0.589307	DOWN	0.00488765	29416	aminoadipate aminotransferase (Aadat), mRNA.	Kat2		S	16	16p12
ILMN_1360836	Cabp1	-0.587027	DOWN	0.00218583	171051	calcium binding protein 1 (Cabp1), transcript variant 3, mRNA.			S	12	12q16
ILMN_1365885	Mmp14	-0.577733	DOWN	0.0376928	81707	matrix metallopeptidase 14 (membrane-inserted) (Mmp14), mRNA.	Mt1-mmp		S	15	15p13
ILMN_1371795	Pbld	-0.572565	DOWN	0.00580071	171564	phenazine biosynthesis-like protein domain containing (Pbld), mRNA.	MGC93185		S	20	20p11
ILMN_1369914	Rasd1	-0.569202	DOWN	0.00906108	64455	PREDICTED: RAS, dexamethasone-induced 1 (Rasd1), mRNA.			S	10	10q22
ILMN_1354242	Nucb2	-0.569191	DOWN	0.014044	59295	nucleobindin 2 (Nucb2), mRNA.	Nefa; p54		S	1	1q35
ILMN_1371509	RGD1559565_predicted	-0.568228	DOWN	0.0218302	501181	PREDICTED: similar to EF hand domain containing 1 (predicted) (RGD1559565_predicted), mRNA.			S	9	9q35
ILMN_1349069	Galnt5	-0.568035	DOWN	0.0133267	83627	UDP-N-acetyl-alpha-D-galactosamine:polypeptide N-acetylgalactosaminyltransferase 5 (GalNAc-T5) (Galnt5), mRNA.			S	3	3q21
ILMN_1355705	Slc3a1	-0.566342	DOWN	0.00115343	29484	solute carrier family 3, member 1 (Slc3a1), mRNA.			S	6	6q12
ILMN_1364335	Cxcl10	-0.56269	DOWN	0.0444827	245920	chemokine (C-X-C motif) ligand 10 (Cxcl10), mRNA.	Scyb10; IP-10		S	14	14p22
ILMN_1358127	Plat	-0.56093	DOWN	0.0285153	25692	plasminogen activator, tissue (Plat), mRNA.	PATISS; tPA		S	16	16q12.5
ILMN_1358252	Psph	-0.560003	DOWN	0.00132435	304429	phosphoserine phosphatase (Psph), mRNA.	MGC109524		S	12	12q13
ILMN_1374843	RGD1561062_predicted	-0.553322	DOWN	0.0278371	497983	PREDICTED: similar to RIKEN cDNA 5730593F17 (predicted) (RGD1561062_predicted), mRNA.			S		10q31
ILMN_1650841	LOC683534	-0.552574	DOWN	0.00717935	683534	PREDICTED: similar to phosphatidic acid phosphatase type 2 domain containing 1A (LOC683534), mRNA.			S
ILMN_1369249	Slc12a8	-0.548232	DOWN	0.00542169	266733	solute carrier family 12 (potassium/chloride transporters), member 8 (Slc12a8), mRNA.	Ccc9		S	11	11q22
ILMN_1361110	Ass	-0.546876	DOWN	0.00790119	25698	argininosuccinate synthetase (Ass), mRNA.	ASSA; Ass1		S	3	3p12
ILMN_1376888	Tspyl4	-0.546857	DOWN	0.00885446	309828	TSPY-like 4 (Tspyl4), mRNA.			S	20	20q12
ILMN_1371686	Vegfa	-0.546491	DOWN	0.00238053	83785	vascular endothelial growth factor A (Vegfa), mRNA.	Vegf		S	9	9q12
ILMN_1373609	Tnfrsf12a	-0.545995	DOWN	0.0139479	302965	tumor necrosis factor receptor superfamily, member 12a (Tnfrsf12a), mRNA.	MGC72653; Fn14		S	10	10q12
ILMN_1355315	Dnajb9	-0.54596	DOWN	0.0239012	24908	DnaJ (Hsp40) homolog, subfamily B, member 9 (Dnajb9), mRNA.	Mdg1		S	6	6q21
ILMN_1371962	Ier3	-0.54541	DOWN	0.000629974	294235	immediate early response 3 (Ier3), mRNA.	Prg1; MGC124532; Iex1; Dif2; Ler3		S	20	20p12
ILMN_1376554	Mat1a	-0.545396	DOWN	0.0239012	25331	methionine adenosyltransferase I, alpha (Mat1a), mRNA.	MGC108563; SAS; AdoMet; SADE		S	16	16p14
ILMN_1352703	Tmem63a_predicted	-0.544564	DOWN	0.000932796	289318	PREDICTED: transmembrane protein 63a (predicted) (Tmem63a_predicted), mRNA.			S	13	13q26
ILMN_1351488	Pnrc1	-0.54437	DOWN	0.0466876	286988	proline-rich nuclear receptor coactivator 1 (Pnrc1), mRNA.	Prol2		S	5	5q21
ILMN_1369005	Egr1	-0.540329	DOWN	0.0313902	24330	early growth response 1 (Egr1), mRNA.	zif-268; Ngf1; Krox-24; Ngfi; NGFI-A		S	18	18p12
ILMN_1364939	Pam	-0.539583	DOWN	0.0154935	25508	peptidylglycine alpha-amidating monooxygenase (Pam), mRNA.			S	9	9q36
ILMN_1357676	Arg2	-0.538089	DOWN	0.00564537	29215	arginase type II (Arg2), mRNA.			S	6	6q24
ILMN_1350622	Palmd	-0.534826	DOWN	0.00115343	310811	palmdelphin (Palmd), mRNA.	MGC112777		S	2	2q41
ILMN_1370385	Prepl	-0.524804	DOWN	0.00506469	298771	prolyl endopeptidase-like (Prepl), mRNA.	Prepl; MGC105586		S	6	6q12
ILMN_1375079	RGD1562829_predicted	-0.524186	DOWN	0.00183683	502916	PREDICTED: similar to RAS-like, estrogen-regulated, growth-inhibitor (predicted) (RGD1562829_predicted), mRNA.			S		4q43-q44
ILMN_1373530	Creld2	-0.52222	DOWN	0.0008613	362978	cysteine-rich with EGF-like domains 2 (Creld2), mRNA.	RGD1310614; MGC112714		S	7	7q34
ILMN_1359401	Serpini1	-0.52208	DOWN	0.0427451	116459	serine (or cysteine) peptidase inhibitor, clade I, member 1 (Serpini1), mRNA.	raPIT5a		S	2	2q32
ILMN_1370868	Herpud1	-0.520736	DOWN	0.00242504	85430	homocysteine-inducible, endoplasmic reticulum stress-inducible, ubiquitin-like domain member 1 (Herpud1), mRNA.	Sup		S	19	19p12
ILMN_1359883	Phf17_predicted	-0.520507	DOWN	0.00764622	310352	PREDICTED: PHD finger protein 17 (predicted) (Phf17_predicted), mRNA.			S	2	2q26
ILMN_1650104	Gulo	-0.519194	DOWN	0.024924	60671	gulonolactone (L-) oxidase (Gulo), mRNA.			S	15	15p12
ILMN_1368549	Sts	-0.513642	DOWN	0.00385535	24800	steroid sulfatase (Sts), mRNA.			S	X	Xq22
ILMN_1367312	Pck2_predicted	-0.509016	DOWN	0.00132435	361042	PREDICTED: phosphoenolpyruvate carboxykinase 2 (mitochondrial) (predicted) (Pck2_predicted), mRNA.			S		15p13
ILMN_1374662	RGD1565690_predicted	-0.507979	DOWN	0.0217913	502784	PREDICTED: similar to mKIAA2027 protein (predicted) (RGD1565690_predicted), mRNA.			S		4q24
ILMN_1372690	Cyb561_predicted	-0.503814	DOWN	0.00182151	303601	PREDICTED: cytochrome b-561 (predicted) (Cyb561_predicted), mRNA.			S	10	10q32.1
ILMN_1363104	LOC501403	-0.50265	DOWN	0.0440461	501403	PREDICTED: similar to Chromobox protein homolog 4 (Polycomb 2 homolog) (Pc2) (MPc2) (LOC501403), mRNA.			S	Un|NW_047902.1
ILMN_1351094	Sars	-0.501702	DOWN	0.00393784	266975	seryl-tRNA synthetase (Sars), mRNA.	MGC72629; Sars		S	2	2q34
ILMN_1349555	Coq10b	-0.499562	DOWN	0.00132435	301416	coenzyme Q10 homolog B (S. cerevisiae) (Coq10b), mRNA.	MGC109115		S	9	9q31
ILMN_1369410	Sec23b_predicted	-0.49495	DOWN	0.0194092	362226	PREDICTED: SEC23B (S. cerevisiae) (predicted) (Sec23b_predicted), mRNA.			S		3q41
ILMN_1370696	Maged2	-0.494503	DOWN	0.00480357	113947	melanoma antigen, family D, 2 (Maged2), mRNA.	MGC124946		S	X	Xq21
ILMN_1372451	RGD1311381_predicted	-0.492322	DOWN	0.022302	300870	PREDICTED: similar to hypothetical protein FLJ20037 (predicted) (RGD1311381_predicted), mRNA.			S	8	8q31
ILMN_1353874	Cbs	-0.490372	DOWN	0.0354549	24250	cystathionine beta synthase (Cbs), mRNA.			S	20	20p12
ILMN_1370585	Armet_predicted	-0.4895	DOWN	0.00573937	315989	PREDICTED: arginine-rich, mutated in early stage tumors (predicted) (Armet_predicted), mRNA.			S	8	8q32
ILMN_1351710	Fam3c	-0.487887	DOWN	0.0293422	312159	family with sequence similarity 3, member C (Fam3c), mRNA.			S	4	4q22
ILMN_1357690	Pdia4	-0.484639	DOWN	0.00129659	116598	protein disulfide isomerase family A, member 4 (Pdia4), mRNA.	Erp72; Erp70		S	4	4q24
ILMN_1357907	Tgoln1	-0.482561	DOWN	0.0310763	192152	trans-golgi network protein (Tgoln1), mRNA.	Tgn38; MGC108592; Ttgn1		S	4	4q33
ILMN_1650805	LOC364253	-0.479291	DOWN	0.0233835	364253	PREDICTED: similar to RIKEN cDNA 1110003E01 (LOC364253), mRNA.			S
ILMN_1373442	Stat3	-0.47625	DOWN	0.0227024	25125	signal transducer and activator of transcription 3 (Stat3), mRNA.	MGC93551		S	10	10q32.1
ILMN_1349804	Atp2b1	-0.475446	DOWN	0.00268947	29598	ATPase, Ca++ transporting, plasma membrane 1 (Atp2b1), mRNA.			S	7	7q13
ILMN_1363228	Ell2	-0.473168	DOWN	0.00488765	309918	PREDICTED: elongation factor RNA polymerase II 2 (Ell2), mRNA.			S		2q11
ILMN_1354048	Nupr1	-0.465773	DOWN	0.0263644	113900	nuclear protein 1 (Nupr1), mRNA.	p8		S	1	1q36
ILMN_1364084	Lgals4	-0.465363	DOWN	0.0183586	25474	lectin, galactose binding, soluble 4 (Lgals4), mRNA.	L36LBI; L-36		S	1	1q21
ILMN_1372051	RGD1564957_predicted	-0.465284	DOWN	0.0294511	313413	PREDICTED: similar to RIKEN cDNA 3110007P09 (predicted) (RGD1564957_predicted), mRNA.			S		5q34
ILMN_1366608	Stambp	-0.462313	DOWN	0.0110347	171565	Stam binding protein (Stambp), mRNA.	Amsh		S	4	4q34
ILMN_1352628	Atp2b3	-0.461532	DOWN	0.0483703	29599	PREDICTED: ATPase, Ca++ transporting, plasma membrane 3 (Atp2b3), mRNA.			S		Xq37
ILMN_1368158	RGD1560592_predicted	-0.458054	DOWN	0.00976319	501952	PREDICTED: similar to RIKEN cDNA 1110003E01 (predicted) (RGD1560592_predicted), mRNA.			S	15	15p16
ILMN_1357966	Phgdh	-0.454677	DOWN	0.00540577	58835	3-phosphoglycerate dehydrogenase (Phgdh), mRNA.	MGC105399		S	2	2q34
ILMN_1350462	Slc41a2_predicted	-0.454099	DOWN	0.0324176	362861	PREDICTED: solute carrier family 41, member 2 (predicted) (Slc41a2_predicted), mRNA.			S	7	7q13
ILMN_1351240	Hspa5	-0.449567	DOWN	0.000451189	25617	heat shock protein 5 (Hspa5), mRNA.	BIP		S	3	3p11
ILMN_1368822	Dnajc3	-0.448405	DOWN	0.00325624	63880	DnaJ (Hsp40) homolog, subfamily C, member 3 (Dnajc3), mRNA.			S	15	15q24
ILMN_1363829	C4bpb	-0.448012	DOWN	0.00189067	24236	complement component 4 binding protein, beta (C4bpb), mRNA.	C4bp-ps1; MGC108727		S	13	13q13
ILMN_1375100	Atf4	-0.444996	DOWN	0.00934068	79255	activating transcription factor 4 (tax-responsive enhancer element B67) (Atf4), mRNA.			S	7	7q34
ILMN_2039517	Impdh1_predicted	-0.440449	DOWN	0.0403901	362329	PREDICTED: IMP (inosine monophosphate) dehydrogenase 1 (predicted) (Impdh1_predicted), mRNA.			S	4	4q22
ILMN_1375212	RGD1307772	-0.438546	DOWN	0.0246183	291974	PREDICTED: similar to mKIAA1930 protein (RGD1307772), mRNA.			S		19q11
ILMN_1374798	Stch	-0.437166	DOWN	0.0070689	29734	stress 70 protein chaperone, microsome-associated, 60kD human homolog (Stch), mRNA.			S	11	11p11
ILMN_1353239	Eif4ebp1	-0.436189	DOWN	0.00738552	116636	eukaryotic translation initiation factor 4E binding protein 1 (Eif4ebp1), mRNA.	PHAS-I		S	16	16q12.3
ILMN_1367288	Pqlc1	-0.435395	DOWN	0.00506469	361352	PQ loop repeat containing 1 (Pqlc1), mRNA.			S	18	18q12.3
ILMN_1376697	Slc39a7	-0.434471	DOWN	0.0118194	294281	solute carrier family 39 (zinc transporter), member 7 (Slc39a7), mRNA.	Rt1Ke4; MGC94153; Ke4		S	20	20p12
ILMN_1350723	Rab3b	-0.433191	DOWN	0.0103164	81755	RAB3B, member RAS oncogene family (Rab3b), mRNA.			S	5	5q35
ILMN_1364554	Ech1	-0.43304	DOWN	0.00319729	64526	enoyl coenzyme A hydratase 1, peroxisomal (Ech1), mRNA.	Pxel		S	1	1q21
ILMN_1357677	Fem1b_predicted	-0.430409	DOWN	0.0118194	315745	PREDICTED: feminization 1 homolog b (C. elegans) (predicted) (Fem1b_predicted), mRNA.			S		8q24
ILMN_1376350	Tacr1	-0.427295	DOWN	0.0453328	24807	tachykinin receptor 1 (Tacr1), mRNA.	Tac1r		S	4	4q34
ILMN_1364277	Gpt	-0.426925	DOWN	0.00859941	81670	glutamic-pyruvate transaminase (alanine aminotransferase) (Gpt), mRNA.	Gpt		S	7	7q34
ILMN_1367367	Dgcr6_predicted	-0.425564	DOWN	0.0323535	303794	PREDICTED: DiGeorge syndrome critical region gene 6 (predicted) (Dgcr6_predicted), mRNA.			S	11	11q23
ILMN_1374864	B3gnt1_predicted	-0.425131	DOWN	0.0328641	305571	PREDICTED: UDP-GlcNAc:betaGal beta-1,3-N-acetylglucosaminyltransferase 1 (predicted) (B3gnt1_predicted), mRNA.			S		14q22
ILMN_1354070	isg12(b)	-0.423483	DOWN	0.0413981	299269	PREDICTED: putative ISG12(b) protein (isg12(b)), mRNA.			S		6q32
ILMN_1650883	RGD1561956_predicted	-0.4207	DOWN	0.0249025	364242	PREDICTED: similar to RIKEN cDNA 1110003E01 (predicted) (RGD1561956_predicted), mRNA.			S	15	15p16
ILMN_1365992	Lamb2	-0.418335	DOWN	0.0139865	25473	laminin, beta 2 (Lamb2), mRNA.	SLAM; MGC93588		S	16|NW_047483.1
ILMN_1367513	Slc7a6_predicted	-0.415197	DOWN	0.00276474	307811	PREDICTED: solute carrier family 7 (cationic amino acid transporter, y+ system), member 6 (predicted) (Slc7a6_predicted), mRNA.			S	19	19q12
ILMN_1365012	Impdh1_predicted	-0.412265	DOWN	0.0216603	362329	PREDICTED: IMP (inosine monophosphate) dehydrogenase 1 (predicted) (Impdh1_predicted), mRNA.			S	4	4q22
ILMN_1357918	Inppl1	-0.410089	DOWN	0.0149549	65038	inositol polyphosphate phosphatase-like 1 (Inppl1), mRNA.	Ship2		S		1q32
ILMN_1375843	Yif1b	-0.409033	DOWN	0.0165056	292768	Yip1 interacting factor homolog B (S. cerevisiae) (Yif1b), transcript variant 2, mRNA.	Yip1b; MGC72987		S	1	1q21
ILMN_1352105	Cry1	-0.406733	DOWN	0.00839445	299691	cryptochrome 1 (photolyase-like) (Cry1), mRNA.	MGC124541		S	7	7q13
ILMN_1351099	Fbp2	-0.406325	DOWN	0.0276675	114508	fructose-1,6-bisphosphatase 2 (Fbp2), mRNA.	FBPase		S	17	17p14
ILMN_1370842	RGD1565037_predicted	-0.402476	DOWN	0.0191699	498398	PREDICTED: similar to selenoprotein SelM (predicted) (RGD1565037_predicted), mRNA.			S		14q21
ILMN_1376389	Pard6a	-0.401602	DOWN	0.0464471	307799	par-6 (partitioning defective 6,) homolog alpha (C. elegans) (Pard6a), transcript variant 1, mRNA.	Par-6a; Par6a		S	19	19q12
ILMN_1354182	LOC499654	-0.39973	DOWN	0.00554661	499654	PREDICTED: similar to Ac2-125 (LOC499654), mRNA.			S
ILMN_1369680	Slc30a7	-0.397621	DOWN	0.0354549	310801	PREDICTED: solute carrier family 30 (zinc transporter), member 7 (Slc30a7), mRNA.			S	2	2q41
ILMN_1358103	Tars	-0.396472	DOWN	0.0116495	294810	threonyl-tRNA synthetase (Tars), mRNA.	MGC95288		S	2	2q16
ILMN_1351569	Atp1a1	-0.396244	DOWN	0.00265874	24211	ATPase, Na+/K+ transporting, alpha 1 polypeptide (Atp1a1), mRNA.	Nkaa1b		S		2q34
ILMN_1358301	LOC313749	-0.395515	DOWN	0.0330476	313749	PREDICTED: similar to mKIAA0673 protein (LOC313749), mRNA.			S	5	5q36
ILMN_1369539	Ica1	-0.395386	DOWN	0.00236502	81024	islet cell autoantigen 1 (Ica1), mRNA.	Ica69		S	4	4q21
ILMN_1354493	Ninj1	-0.395021	DOWN	0.0440461	25338	ninjurin 1 (Ninj1), mRNA.			S	17	17p14
ILMN_1372236	Zfp36l1	-0.394431	DOWN	0.0109453	29344	zinc finger protein 36, C3H type-like 1 (Zfp36l1), mRNA.	TIS11b; ERF1; Berg36; cMG1; Brf1		S	6	6q24
ILMN_1374460	Yars	-0.391818	DOWN	0.00769372	313047	tyrosyl-tRNA synthetase (Yars), mRNA.	MGC112837		S	5	5q36
ILMN_1350707	LOC290549	-0.387145	DOWN	0.00956041	290549	heat shock protein (LOC290549), mRNA.			S	16	16p16
ILMN_1353889	MGC94720	-0.38661	DOWN	0.0126583	293738	similar to hypothetical protein MGC2574 (MGC94720), mRNA.			S	1	1q43
ILMN_1358769	RGD1308005_predicted	-0.384746	DOWN	0.00976319	297610	PREDICTED: similar to RIKEN cDNA 9630033F20 gene (predicted) (RGD1308005_predicted), mRNA.			S		6q24
ILMN_1373509	Sec61b_predicted	-0.382082	DOWN	0.00279139	298068	PREDICTED: Sec61 beta subunit (predicted) (Sec61b_predicted), mRNA.			S		5q22
ILMN_1350007	Dnajb11	-0.381059	DOWN	0.00906108	360734	DnaJ (Hsp40) homolog, subfamily B, member 11 (Dnajb11), mRNA.	MGC112680; LRRGT00084		S	11	11q23
ILMN_1372821	Fbxo33_predicted	-0.380655	DOWN	0.0246183	314157	PREDICTED: F-box only protein 33 (predicted) (Fbxo33_predicted), mRNA.			S	6	6q23
ILMN_1372587	RGD1310693_predicted	-0.380574	DOWN	0.0161018	316238	PREDICTED: similar to RIKEN cDNA 1700027N10 (predicted) (RGD1310693_predicted), mRNA.			S	9	9q12
ILMN_1373313	Tnfrsf1a	-0.378981	DOWN	0.0135181	25625	tumor necrosis factor receptor superfamily, member 1a (Tnfrsf1a), mRNA.	Tnfr1; MGC105478		S	4	4q42
ILMN_1370198	LOC363060	-0.378162	DOWN	0.00455255	363060	similar to RIKEN cDNA 1600029D21 (LOC363060), mRNA.			S	8	8q23
ILMN_1354661	Rcn1_predicted	-0.377245	DOWN	0.0157963	362182	PREDICTED: reticulocalbin 1 (predicted) (Rcn1_predicted), mRNA.			S		3q32
ILMN_1372075	LOC498056	-0.376971	DOWN	0.0490585	498056	PREDICTED: LOC498056 (LOC498056), mRNA.			S		11q11
ILMN_1363930	Nsf	-0.376098	DOWN	0.0280545	60355	N-ethylmaleimide sensitive fusion protein (Nsf), mRNA.			S	10	10q32.1
ILMN_1372621	Cmtm8	-0.374462	DOWN	0.00645995	301045	CKLF-like MARVEL transmembrane domain containing 8 (Cmtm8), mRNA.	Cklfsf8; MGC108531		S	8	8q32
ILMN_1360978	Ratsg2	-0.373668	DOWN	0.00238053	286900	Ratsg2 (Ratsg2), mRNA.	Sels		S	1	1q22
ILMN_1357385	Ncdn	-0.371927	DOWN	0.015567	89791	neurochondrin (Ncdn), mRNA.	MGC93259; Norbin		S		5q36
ILMN_1352443	Ctbp2	-0.371318	DOWN	0.010626	81717	C-terminal binding protein 2 (Ctbp2), mRNA.			S	1	1q41
ILMN_1365716	Gstm1	-0.36867	DOWN	0.0126533	24423	glutathione S-transferase, mu 1 (Gstm1), mRNA.	GSTA3		S	2	2q34
ILMN_1366845	Auh_predicted	-0.367955	DOWN	0.0013286	361215	PREDICTED: AU RNA binding protein/enoyl-coenzyme A hydratase (predicted) (Auh_predicted), mRNA.			S	17	17p14
ILMN_1367431	Pde1c	-0.366888	DOWN	0.0309105	81742	phosphodiesterase 1C (Pde1c), mRNA.			S	4	4q24
ILMN_1376824	Dnmt3a	-0.366348	DOWN	0.0413981	444984	DNA methyltransferase 3A (Dnmt3a), transcript variant 2, mRNA.	MGC109195		S	6	6q14
ILMN_1362377	Dap	-0.361645	DOWN	0.0070689	64322	death-associated protein (Dap), mRNA.	MGC72827; Rap7a		S	2	2q22
ILMN_1361342	Pnliprp1	-0.355288	DOWN	0.0483703	84028	pancreatic lipase related protein 1 (Pnliprp1), mRNA.			S	1	1q55
ILMN_1372752	RGD1306058_predicted	-0.354407	DOWN	0.0184943	361224	PREDICTED: similar to RIKEN cDNA 1110007C09 (predicted) (RGD1306058_predicted), mRNA.			S	17	17p14
ILMN_1365871	Id1	-0.354077	DOWN	0.00761495	25261	inhibitor of DNA binding 1 (Id1), mRNA.	Idb1; ID125A; MGC156482		S	3	3q41
ILMN_1354484	Serp1	-0.352842	DOWN	0.0022008	80881	stress-associated endoplasmic reticulum protein 1 (Serp1), mRNA.	SERP1		S	2	2q31
ILMN_1357312	Mcl1	-0.352364	DOWN	0.0276675	60430	myeloid cell leukemia sequence 1 (Mcl1), mRNA.			S	2|NW_047645.1
ILMN_1368590	Cldnd1	-0.351907	DOWN	0.0284413	288182	claudin domain containing 1 (Cldnd1), mRNA.	MGC94479		S	11	11q12
ILMN_1369187	Tasp1_predicted	-0.350542	DOWN	0.0311012	311468	PREDICTED: taspase, threonine aspartase 1 (predicted) (Tasp1_predicted), mRNA.			S		3q36-q41
ILMN_1374544	Nars	-0.349141	DOWN	0.023433	291556	asparaginyl-tRNA synthetase (Nars), mRNA.	LRRGT00113; MGC116236		S	18	18q12.1
ILMN_1353558	Pdia3	-0.34713	DOWN	0.039746	29468	protein disulfide isomerase family A, member 3 (Pdia3), mRNA.	Grp58; ERp57; ER60		S	3	3q35
ILMN_1376346	Pdia6	-0.346975	DOWN	0.00969032	286906	protein disulfide isomerase family A, member 6 (Pdia6), mRNA.	Txndc7; P5; CaBP1		S	6|NW_047768.1
ILMN_1374511	Soat2	-0.346883	DOWN	0.0499422	266770	sterol O-acyltransferase 2 (Soat2), mRNA.	Acat-2		S	7	7q36
ILMN_1362093	Emd	-0.342501	DOWN	0.0440461	25437	emerin (Emd), mRNA.			S	X	Xq37
ILMN_1352952	LOC498371	-0.340838	DOWN	0.0126583	498371	PREDICTED: similar to RIKEN cDNA 2610042L04 (LOC498371), mRNA.			S
ILMN_1351201	Bmp4	-0.340289	DOWN	0.0412917	25296	bone morphogenetic protein 4 (Bmp4), mRNA.	BOMPR4A		S	15	15p14
ILMN_1370936	Slc31a1	-0.339508	DOWN	0.0143281	171135	solute carrier family 31 (copper transporters), member 1 (Slc31a1), mRNA.	Ctr1; LRRGT00200		S	5	5q24
ILMN_1368515	Calr	-0.338963	DOWN	0.0141615	64202	calreticulin (Calr), mRNA.			S	19	19q11
ILMN_1374074	Cdk6	-0.338377	DOWN	0.0300269	114483	PREDICTED: cyclin-dependent kinase 6 (Cdk6), mRNA.			S	4	4q13
ILMN_1350138	Plscr1	-0.337828	DOWN	0.0474101	117540	phospholipid scramblase 1 (Plscr1), mRNA.	MGC93252		S	8	8q31
ILMN_1376408	Mist1	-0.337388	DOWN	0.0323535	25334	PREDICTED: muscle, intestine and stomach expression 1 (Mist1), mRNA.			S		12p11
ILMN_1352029	Dync2li1	-0.336313	DOWN	0.013101	298767	dynein cytoplasmic 2 light intermediate chain 1 (Dync2li1), mRNA.	RGD1310286		S	6	6q12
ILMN_1353247	Elovl2_predicted	-0.335819	DOWN	0.023433	498728	PREDICTED: elongation of very long chain fatty acids (FEN1/Elo2, SUR4/Elo3, yeast)-like 2 (predicted) (Elovl2_predicted), mRNA.			S	17	17p12
ILMN_1354166	LOC687840	-0.333676	DOWN	0.0194092	687840	PREDICTED: similar to Glutathione S-transferase alpha-4 (Glutathione S-transferase Yk) (GST Yk) (GST 8-8) (GST K) (GST A4-4) (LOC687840), mRNA.			S
ILMN_1373175	RGD1562991_predicted	-0.333278	DOWN	0.0499422	293844	PREDICTED: similar to UCH37-interacting protein 1 (predicted) (RGD1562991_predicted), mRNA.			S		Xq37
ILMN_1355802	Ficd	-0.332326	DOWN	0.00858856	288741	FIC domain containing (Ficd), mRNA.			S	12	12q16
ILMN_1364198	Sec11c	-0.331761	DOWN	0.00750646	266758	SEC11 homolog C (S. cerevisiae) (Sec11c), mRNA.	Spc21		S	18	18q12.1
ILMN_1366334	Iars_predicted	-0.330263	DOWN	0.0151712	306804	PREDICTED: isoleucine-tRNA synthetase (predicted) (Iars_predicted), mRNA.			S		17p14
ILMN_1367397	Gpr176	-0.328312	DOWN	0.0440461	117257	PREDICTED: G protein-coupled receptor 176 (Gpr176), mRNA.			S	3	3q35
ILMN_1368872	Xpot_predicted	-0.32547	DOWN	0.0238799	314879	PREDICTED: exportin, tRNA (nuclear export receptor for tRNAs) (predicted) (Xpot_predicted), mRNA.			S	7	7q22
ILMN_1364910	RGD1561967_predicted	-0.325387	DOWN	0.00530258	498272	PREDICTED: similar to UDP-N-acteylglucosamine pyrophosphorylase 1 homolog (predicted) (RGD1561967_predicted), mRNA.			S	13	13q24
ILMN_1352155	Oat	-0.323305	DOWN	0.0353843	64313	ornithine aminotransferase (gyrate atrophy) (Oat), nuclear gene encoding mitochondrial protein, mRNA.	rOAT		S	1	1q41
ILMN_1355909	Tmem176b	-0.323101	DOWN	0.0328641	171411	transmembrane protein 176B (Tmem176b), mRNA.	MGC72697; Torid		S	4	4q24
ILMN_1362012	Fndc3b_predicted	-0.3174	DOWN	0.0195698	294925	PREDICTED: fibronectin type III domain containing 3B (predicted) (Fndc3b_predicted), mRNA.			S	2	2q24
ILMN_1369995	Bcat2	-0.316554	DOWN	0.0157963	64203	branched chain aminotransferase 2, mitochondrial (Bcat2), nuclear gene encoding mitochondrial protein, mRNA.	Bcatm; BCT2; mBcat		S	1	1q22
ILMN_1357472	LOC362526	-0.313761	DOWN	0.0424494	362526	hypothetical protein LOC362526 (LOC362526), mRNA.	MGC109221		S	5	5q24
ILMN_1368078	RGD1306215_predicted	-0.313012	DOWN	0.0443014	296565	PREDICTED: similar to hypothetical protein MGC36831 (predicted) (RGD1306215_predicted), mRNA.			S		3p13
ILMN_1369505	Gfpt1	-0.306878	DOWN	0.0106256	297417	glutamine fructose-6-phosphate transaminase 1 (Gfpt1), mRNA.	GFA; Gfpt; GFAT1; GFAT1m; GFAT; MGC95214		S	4	4q34
ILMN_1369426	Car8	-0.306146	DOWN	0.00573937	297814	carbonic anhydrase 8 (Car8), mRNA.	Ca8; MGC105764		S	5	5q13
ILMN_1363106	Ndel1	-0.303216	DOWN	0.00850339	170845	nuclear distribution gene E-like homolog 1 (A. nidulans) (Ndel1), mRNA.	NUDE2; Nudel		S	10	10q24
ILMN_1361804	Lman1	-0.290605	DOWN	0.026318	116666	lectin, mannose-binding, 1 (Lman1), mRNA.	p58		S	18	18q12.1
ILMN_1350876	RGD1563395_predicted	-0.290271	DOWN	0.0185206	299334	PREDICTED: similar to cyclin-dependent kinase 2-interacting protein (predicted) (RGD1563395_predicted), mRNA.			S		6q32
ILMN_1371125	Igfbpl1_predicted	-0.288847	DOWN	0.0267971	366366	PREDICTED: insulin-like growth factor binding protein-like 1 (predicted) (Igfbpl1_predicted), mRNA.			S		5q22
ILMN_1356375	Lars	-0.288577	DOWN	0.0398319	291624	leucyl-tRNA synthetase (Lars), mRNA.	MGC105585		S	18	18p11
ILMN_1366895	Rasgrp3_predicted	-0.287133	DOWN	0.0466876	313874	PREDICTED: RAS, guanyl releasing protein 3 (predicted) (Rasgrp3_predicted), mRNA.			S		6q12
ILMN_1369816	Eif1a	-0.284743	DOWN	0.0216603	317163	eukaryotic translation initiation factor 1A (Eif1a), mRNA.			S	18	18q11
ILMN_1361040	RGD1560708_predicted	-0.276599	DOWN	0.00861886	362040	PREDICTED: similar to RIKEN cDNA 2310008M10 (predicted) (RGD1560708_predicted), mRNA.			S		2q43
ILMN_1371027	Tmem39a	-0.275468	DOWN	0.0456612	288092	transmembrane protein 39a (Tmem39a), mRNA.	RGD1306421		S	11	11q21
ILMN_1363677	Copb1	-0.272718	DOWN	0.0444071	114023	coatomer protein complex, subunit beta 1 (Copb1), mRNA.	Rack2		S	1	1q34
ILMN_1376313	Txndc4	-0.266687	DOWN	0.0356323	298066	thioredoxin domain containing 4 (endoplasmic reticulum) (Txndc4), mRNA.	BWK4		S	5	5q22
ILMN_1370316	Atp1b1	-0.26307	DOWN	0.0483703	25650	ATPase, Na+/K+ transporting, beta 1 polypeptide (Atp1b1), mRNA.	ATPBS		S	13	13q23
ILMN_1356564	Farsb	-0.23785	DOWN	0.0450819	301544	phenylalanyl-tRNA synthetase, beta subunit (Farsb), mRNA.	MGC94847		S	9	9q33
ILMN_1352122	Npc2	0.237844	UP	0.0466876	286898	Niemann-Pick disease, type C2 (Npc2), mRNA.	re1		S	6	6q31
ILMN_1364203	Pcna	0.249913	UP	0.0353843	25737	proliferating cell nuclear antigen (Pcna), mRNA.	PCNAR; Pcna/cyclin		S	3	3q36
ILMN_1362247	Bpgm	0.259581	UP	0.047225	296973	2,3-bisphosphoglycerate mutase (Bpgm), mRNA.	Ab2-098		S	4	4q22
ILMN_1352828	MGC94282	0.26015	UP	0.0440461	297627	similar to 5930416I19Rik protein (MGC94282), mRNA.			S	4	4q42
ILMN_1365334	Ywhaq	0.273671	UP	0.0294343	25577	tyrosine 3-monooxygenase/tryptophan 5-monooxygenase activation protein, theta polypeptide (Ywhaq), mRNA.	14-3-3t		S	6	6q16
ILMN_1356142	RGD1560783_predicted	0.279089	UP	0.0440461	300120	PREDICTED: similar to RIKEN cDNA 3110048E14, isoform a (predicted) (RGD1560783_predicted), mRNA.			S	7	7q34
ILMN_1376704	Degs1	0.2796	UP	0.0240461	58970	degenerative spermatocyte homolog 1 (Drosophila) (Degs1), mRNA.	Degs		S	13	13q26
ILMN_1355760	Pgm1_predicted	0.28164	UP	0.0458096	289632	PREDICTED: phosphoglucomutase 1 (predicted) (Pgm1_predicted), mRNA.			S	14	14p11
ILMN_1352285	Serpinb1a	0.285301	UP	0.0256346	291091	serine (or cysteine) proteinase inhibitor, clade B, member 1a (Serpinb1a), mRNA.	MGC112650		S	17	17p12
ILMN_1354296	Cyp2r1_predicted	0.285759	UP	0.047225	361631	PREDICTED: cytochrome P450, family 2, subfamily r, polypeptide 1 (predicted) (Cyp2r1_predicted), mRNA.			S		1q34
ILMN_1374002	Txnrd2	0.28755	UP	0.0401664	50551	thioredoxin reductase 2 (Txnrd2), mRNA.	Trxrd2; MGC93435		S	11	11q23
ILMN_1366449	Bcl7c_predicted	0.287963	UP	0.0138289	293514	PREDICTED: B-cell CLL/lymphoma 7C (predicted) (Bcl7c_predicted), mRNA.			S		1q36
ILMN_1368304	Nipsnap3a	0.290409	UP	0.0121846	313211	nipsnap homolog 3A (C. elegans) (Nipsnap3a), mRNA.	MGC105691		S	5	5q24
ILMN_1351331	Rnaseh2b	0.29054	UP	0.016996	361056	ribonuclease H2, subunit B (Rnaseh2b), mRNA.			S	15	15p12
ILMN_1350510	Eed_predicted	0.296036	UP	0.0194092	293104	PREDICTED: embryonic ectoderm development (predicted) (Eed_predicted), mRNA.			S		1q32
ILMN_1371503	RGD1561694_predicted	0.296243	UP	0.0310763	498388	PREDICTED: similar to High mobility group protein 2 (HMG-2) (predicted) (RGD1561694_predicted), mRNA.			S		14q21
ILMN_1366910	Acly	0.299131	UP	0.0155307	24159	ATP citrate lyase (Acly), mRNA.	Clatp; MGC124629; ACL		S	10	10q32.1
ILMN_1361482	Wee1	0.299194	UP	0.0376951	308937	wee 1 homolog (S. pombe) (Wee1), mRNA.	MGC105683		S	1	1q33
ILMN_1375729	March2	0.301084	UP	0.0183586	362849	membrane-associated ring finger (C3HC4) 2 (March2), mRNA.	MARCH-II; RGD1306395		S	7	7q12
ILMN_1361484	Nnt	0.305603	UP	0.0365288	310378	nicotinamide nucleotide transhydrogenase (Nnt), nuclear gene encoding mitochondrial protein, mRNA.	MGC109126; Nnt		S	2	2q16
ILMN_1358989	Uimc1	0.305987	UP	0.0440461	290997	ubiquitin interaction motif containing 1 (Uimc1), mRNA.			S	17	17p14
ILMN_1357967	Frmd8	0.307634	UP	0.0441238	309172	FERM domain containing 8 (Frmd8), mRNA.	MGC94709		S	1	1q43
ILMN_1359798	Nck2_predicted	0.308222	UP	0.0161161	316369	PREDICTED: non-catalytic region of tyrosine kinase adaptor protein 2 (predicted) (Nck2_predicted), mRNA.			S		9q22
ILMN_1360655	Asf1b_predicted	0.315807	UP	0.0458001	304648	PREDICTED: ASF1 anti-silencing function 1 homolog B (S. cerevisiae) (predicted) (Asf1b_predicted), mRNA.			S		19q11
ILMN_1363657	RGD1560583_predicted	0.316232	UP	0.038816	362187	PREDICTED: similar to 2810027O19Rik protein (predicted) (RGD1560583_predicted), mRNA.			S		3q33
ILMN_1365898	Traip_predicted	0.317845	UP	0.0240461	367167	PREDICTED: TRAF-interacting protein (predicted) (Traip_predicted), mRNA.			S	8	8q32
ILMN_1368199	Sez6	0.324514	UP	0.023102	192247	PREDICTED: seizure related 6 homolog (mouse) (Sez6), mRNA.			S	10	10q25
ILMN_1373862	Sephs2	0.325372	UP	0.0235887	308993	PREDICTED: selenophosphate synthetase 2 (Sephs2), mRNA.			S		1q36
ILMN_1361474	Abcc6	0.326587	UP	0.0285153	81642	ATP-binding cassette, sub-family C (CFTR/MRP), member 6 (Abcc6), mRNA.	Mrp6		S	1	1q22
ILMN_1372724	RGD1562136_predicted	0.328123	UP	0.0366238	501195	PREDICTED: similar to D1Ertd622e protein (predicted) (RGD1562136_predicted), mRNA.			S		9q36
ILMN_1366721	Cxcl16	0.33035	UP	0.00575063	497942	chemokine (C-X-C motif) ligand 16 (Cxcl16), mRNA.			S	10	10q24
ILMN_1354853	RGD1306568	0.331819	UP	0.0122544	302890	similar to C530044N13Rik protein (RGD1306568), mRNA.			S	10	10q11
ILMN_1376810	Enpp2	0.3329	UP	0.0356323	84050	ectonucleotide pyrophosphatase/phosphodiesterase 2 (Enpp2), mRNA.	MGC93258		S	7	7q31
ILMN_1355916	Cse1l_predicted	0.333742	UP	0.024924	362273	PREDICTED: chromosome segregation 1-like (S. cerevisiae) (predicted) (Cse1l_predicted), mRNA.			S		3q42
ILMN_1360455	Tmem110	0.336771	UP	0.0227538	361110	transmembrane protein 110 (Tmem110), mRNA.	MGC108529		S	16	16p16
ILMN_1359581	Dnm1	0.341534	UP	0.0114739	140694	dynamin 1 (Dnm1), mRNA.	Dnm		S	3	3p11
ILMN_1358505	Dnai2	0.345904	UP	0.0260753	360654	dynein, axonemal, intermediate chain 2 (Dnai2), mRNA.	MGC93894		S	10	10q32.2
ILMN_1349419	Stmn1	0.346585	UP	0.0216603	29332	stathmin 1 (Stmn1), mRNA.	stathmin; PR22; PP17; OP18; Lap18; SMN; PP19; MGC72884; prosolin		S	5	5q36
ILMN_1651152	Tgif1	0.348364	UP	0.0306764	316742	TGFB-induced factor homeobox 1 (Tgif1), mRNA.	MGC109104; Tfig; MGC156525		S	9	9q38
ILMN_1349906	Casp2	0.351552	UP	0.0103678	64314	caspase 2 (Casp2), mRNA.			S		4q23
ILMN_1373195	Kcnd1	0.352862	UP	0.0419718	116695	PREDICTED: potassium voltage-gated channel, Shal-related family, member 1 (Kcnd1), mRNA.			S		Xq13
ILMN_1369372	Wipi1_predicted	0.354666	UP	0.00446603	303630	PREDICTED: WD repeat domain, phosphoinositide interacting 1 (predicted), transcript variant 2 (Wipi1_predicted), mRNA.			S		10q32.1
ILMN_1373630	Aqp11	0.356702	UP	0.00595431	286758	aquaporin 11 (Aqp11), mRNA.			S	1	1q32
ILMN_1354834	Cacnb3	0.357865	UP	0.0216603	25297	calcium channel, voltage-dependent, beta 3 subunit (Cacnb3), mRNA.	CACH3B		S	7	7q36
ILMN_1376411	Ppp1r3c	0.358068	UP	0.0314961	309513	protein phosphatase 1, regulatory (inhibitor) subunit 3C (Ppp1r3c), mRNA.			S	1	1q53
ILMN_1349713	Trim50	0.359053	UP	0.0376951	288596	tripartite motif-containing 50 (Trim50), mRNA.	MGC93065		S	12	12q12
ILMN_1376349	Vrk1	0.363253	UP	0.0427451	362779	vaccinia related kinase 1 (Vrk1), mRNA.			S	6	6q32
ILMN_1361950	Sdc2	0.36393	UP	0.00358739	25615	syndecan 2 (Sdc2), mRNA.	HSPG		S	7	7q22
ILMN_1357712	Spr	0.364707	UP	0.0347785	29270	PREDICTED: sepiapterin reductase (Spr), mRNA.			S		4q34
ILMN_1371160	Traf4af1	0.368726	UP	0.0331094	311325	TRAF4 associated factor 1 (Traf4af1), mRNA.	MGC94986; C15orf23		S	3	3q35
ILMN_1376301	Enpp3	0.370281	UP	0.00928711	54410	ectonucleotide pyrophosphatase/phosphodiesterase 3 (Enpp3), mRNA.	RB13-6		S	1	1p12
ILMN_1376280	Mknk2	0.371489	UP	0.0137439	299618	MAP kinase-interacting serine/threonine kinase 2 (Mknk2), mRNA.			S	7	7q11
ILMN_1376739	Ccna1	0.372009	UP	0.0267436	295052	cyclin A1 (Ccna1), mRNA.			S	2	2q26
ILMN_1368866	Exosc6_predicted	0.37241	UP	0.0356323	307850	PREDICTED: exosome component 6 (predicted) (Exosc6_predicted), mRNA.			S		19q12
ILMN_1370711	Plekha4	0.372745	UP	0.016996	308584	pleckstrin homology domain containing, family A (phosphoinositide binding specific) member 4 (Plekha4), mRNA.	MGC72599		S	1	1q22
ILMN_1371588	Cdca2	0.372804	UP	0.0161297	305984	PREDICTED: cell division cycle associated 2, transcript variant 1 (Cdca2), mRNA.			S		15p12
ILMN_1376405	Scn4b	0.374188	UP	0.0402219	315611	sodium channel, type IV, beta (Scn4b), mRNA.			S	8	8q22
ILMN_1372295	LOC499004	0.377384	UP	0.00672188	499004	PREDICTED: similar to nidogen 2 (LOC499004), mRNA.			S		1p11
ILMN_1357096	Aytl2_predicted	0.378307	UP	0.0217627	361467	PREDICTED: acyltransferase like 2 (predicted) (Aytl2_predicted), mRNA.			S	1	1p11
ILMN_1353743	Hn1	0.378994	UP	0.00413626	287828	hematological and neurological expressed 1 (Hn1), mRNA.			S	10	10q32.3
ILMN_1350071	Pias4	0.379973	UP	0.031483	362827	PREDICTED: protein inhibitor of activated STAT, 4 (Pias4), mRNA.			S		7q11
ILMN_1349920	Mamdc2	0.382535	UP	0.0077028	309410	PREDICTED: MAM domain containing 2 (Mamdc2), mRNA.			S		1q51
ILMN_1349590	RGD1565811_predicted	0.384135	UP	0.0139479	361943	PREDICTED: similar to OL-protocadherin isoform (predicted) (RGD1565811_predicted), mRNA.			S	2	2q26
ILMN_1368376	RGD1308134_predicted	0.385849	UP	0.0401664	287452	PREDICTED: similar to RIKEN cDNA 1110020A23 (predicted) (RGD1308134_predicted), mRNA.			S	10	10q24
ILMN_1368239	LOC500251	0.388751	UP	0.00554661	500251	hypothetical protein LOC500251 (LOC500251), mRNA.			S		4q34
ILMN_1354271	Pole2_predicted	0.389452	UP	0.0144895	299112	PREDICTED: polymerase (DNA directed), epsilon 2 (p59 subunit) (predicted) (Pole2_predicted), mRNA.			S	6	6q24
ILMN_1376629	Fkbp5	0.390371	UP	0.0102876	361810	FK506 binding protein 5 (Fkbp5), mRNA.			S	20	20p12
ILMN_1353898	Lrrc42	0.392127	UP	0.00787569	298309	leucine rich repeat containing 42 (Lrrc42), mRNA.	RGD1308919; MGC112649		S	5	5q34
ILMN_1373874	LOC682159	0.393903	UP	0.0250021	682159	PREDICTED: similar to guanine nucleotide binding protein 13, gamma (LOC682159), mRNA.			S
ILMN_1361131	Mutyh	0.398934	UP	0.0288962	170841	mutY homolog (E. coli) (Mutyh), nuclear gene encoding mitochondrial protein, mRNA.	Myh; MGC156598		S	5	5q36
ILMN_1374114	Gclm	0.399292	UP	0.00554661	29739	glutamate cysteine ligase, modifier subunit (Gclm), mRNA.	Glclr		S	2	2q41
ILMN_1367299	Adora1	0.399694	UP	0.0181106	29290	adenosine A1 receptor (Adora1), mRNA.			S	13	13q13
ILMN_1357437	Kif23_predicted	0.40044	UP	0.0217627	315740	PREDICTED: kinesin family member 23 (predicted) (Kif23_predicted), mRNA.			S		8q24
ILMN_1361091	RGD1306064_predicted	0.401264	UP	0.00769372	306229	PREDICTED: similar to RIKEN cDNA A630054L15; hypothetical protein MGC38041 (predicted) (RGD1306064_predicted), mRNA.			S		16p16
ILMN_1359226	Bmp7	0.404705	UP	0.0144264	85272	PREDICTED: bone morphogenetic protein 7 (Bmp7), mRNA.			S		3q42
ILMN_1363750	Acsl1	0.405906	UP	0.0174273	25288	acyl-CoA synthetase long-chain family member 1 (Acsl1), mRNA.	COAA; ACS; Facl2; Acas		S	16	16q11
ILMN_1360587	Ccnb2	0.406288	UP	0.0243729	363088	cyclin B2 (Ccnb2), mRNA.	MGC108931		S	8	8q24
ILMN_1352928	Acpl2	0.407007	UP	0.0070689	315939	acid phosphatase-like 2 (Acpl2), mRNA.	MGC94167		S	8	8q31
ILMN_1355529	Boll_predicted	0.407838	UP	0.0287314	302920	PREDICTED: bol, boule-like (Drosophila) (predicted) (Boll_predicted), mRNA.			S		10q12
ILMN_1367854	Ramp3	0.410857	UP	0.00385535	56820	receptor (G protein-coupled) activity modifying protein 3 (Ramp3), mRNA.			S	14	14q21
ILMN_1358183	Kif22	0.416521	UP	0.0201237	293502	kinesin family member 22 (Kif22), mRNA.	MGC95045		S	1	1q36
ILMN_1354888	Donson	0.419335	UP	0.0246183	288257	downstream neighbor of SON (Donson), mRNA.	MGC94546		S	11	11q11
ILMN_1370216	Galnt7	0.420296	UP	0.0134541	29750	UDP-N-acetyl-alpha-D-galactosamine:polypeptide N-acetylgalactosaminyltransferase 7 (GalNAc-T7) (Galnt7), mRNA.			S	16	16p11
ILMN_1374423	Ttk_predicted	0.423277	UP	0.0112171	315852	PREDICTED: Ttk protein kinase (predicted) (Ttk_predicted), mRNA.			S		8q31
ILMN_1365502	RGD1562836_predicted	0.423667	UP	0.0240515	303100	PREDICTED: similar to N-acetylglucosaminyltrasnferase IVb (predicted) (RGD1562836_predicted), mRNA.			S	10	10q22
ILMN_1360869	Sntg2_predicted	0.427188	UP	0.00364912	298936	PREDICTED: syntrophin, gamma 2 (predicted) (Sntg2_predicted), mRNA.			S	6	6q16
ILMN_1368871	Nde1	0.427784	UP	0.0339596	83836	nudE nuclear distribution gene E homolog 1 (A. nidulans) (Nde1), mRNA.	Nude		S	10	10q11
ILMN_1372571	RGD1564591_predicted	0.429176	UP	0.0217627	501125	PREDICTED: similar to chromosome 10 open reading frame 6 (predicted) (RGD1564591_predicted), mRNA.			S	9	9q21
ILMN_1362720	Bcl2l14	0.43057	UP	0.00858856	500348	Bcl2-like 14 (apoptosis facilitator) (Bcl2l14), mRNA.			S	4	4q43
ILMN_1357068	Ube2t_predicted	0.430576	UP	0.0232053	360847	PREDICTED: ubiquitin-conjugating enzyme E2T (putative) (predicted) (Ube2t_predicted), mRNA.			S		13q13
ILMN_1357452	Gda	0.431527	UP	0.0448522	83585	guanine deaminase (Gda), mRNA.	Cypin		S	1	1q51
ILMN_1367786	MGC73003	0.43297	UP	0.0115738	361728	Unknown (protein for MGC:73003) (MGC73003), mRNA.			S	1	1q43
ILMN_1650784	Gadd45a	0.434461	UP	0.00455158	25112	growth arrest and DNA-damage-inducible 45 alpha (Gadd45a), mRNA.	Gadd45; Ddit1		S	4	4q31
ILMN_1363186	Klhl8_predicted	0.441348	UP	0.0440461	289457	PREDICTED: kelch-like 8 (Drosophila) (predicted) (Klhl8_predicted), mRNA.			S		14p22
ILMN_1362985	Marcksl1	0.448654	UP	0.00906108	81520	MARCKS-like 1 (Marcksl1), mRNA.	F52; MGC93399; Mlp		S	5	5q36
ILMN_1349443	Magi3	0.45154	UP	0.00304404	245903	membrane associated guanylate kinase, WW and PDZ domain containing 3 (Magi3), mRNA.	Slipr		S	2	2q34
ILMN_1370492	Tspan2	0.456793	UP	0.00575063	64521	tetraspanin 2 (Tspan2), mRNA.	Tspan-2		S	2	2q34
ILMN_1358490	Cdc2	0.458702	UP	0.00575063	54237	cell division cycle 2, G1 to S and G2 to M (Cdc2), mRNA.			S	20	20p11
ILMN_1651182	Ankrd15	0.461464	UP	0.00468003	309429	PREDICTED: ankyrin repeat domain 15 (Ankrd15), mRNA.			S	1	1q51
ILMN_1353509	Nrm	0.462751	UP	0.00346341	361791	nurim (nuclear envelope membrane protein) (Nrm), mRNA.			S	20	20p12
ILMN_1376812	Ddah2	0.471312	UP	0.000418869	294239	dimethylarginine dimethylaminohydrolase 2 (Ddah2), mRNA.	MGC105993		S		20p12
ILMN_1353851	Hhex	0.474948	UP	0.00385535	79237	hematopoietically expressed homeobox (Hhex), mRNA.	Hex		S	1	1q53
ILMN_1651187	LOC497712	0.476585	UP	0.00976319	497712	PREDICTED: hypothetical gene supported by NM_001001511 (LOC497712), mRNA.			S
ILMN_1361955	Fut4	0.479797	UP	0.0109453	60670	fucosyltransferase 4 (alpha (1,3) fucosyltransferase, myeloid-specific) (Fut4), mRNA.	Fuct		S	8	8q11
ILMN_1376641	Chst1	0.484601	UP	0.00250925	295934	carbohydrate (keratan sulfate Gal-6) sulfotransferase 1 (Chst1), mRNA.			S	3	3q24
ILMN_1370736	Fgfr3	0.485672	UP	0.0211722	84489	fibroblast growth factor receptor 3 (Fgfr3), mRNA.			S	14	14q21
ILMN_1354912	Grb7	0.497822	UP	0.000328513	84427	growth factor receptor bound protein 7 (Grb7), mRNA.	MGC93307		S	10	10q31
ILMN_1356468	LOC685909	0.511589	UP	5.29576e-05	685909	PREDICTED: similar to H2A histone family, member V isoform 1 (LOC685909), mRNA.			S	14	14q21
ILMN_1367637	Ephb1	0.515907	UP	0.0412424	24338	PREDICTED: Eph receptor B1 (Ephb1), mRNA.			S	8	8q32
ILMN_1364125	Dnmt3b	0.517104	UP	0.0106543	444985	DNA methyltransferase 3B (Dnmt3b), mRNA.			S	3	3q41
ILMN_1376769	Nell2	0.518678	UP	0.0256125	81734	NEL-like 2 (chicken) (Nell2), mRNA.			S	7	7q35
ILMN_1354452	RGD1310788_predicted	0.518814	UP	0.021634	304485	PREDICTED: similar to RIKEN cDNA 0610039P13 (predicted) (RGD1310788_predicted), mRNA.			S
ILMN_1367820	Plxna2_predicted	0.520739	UP	0.0285153	289392	PREDICTED: plexin A2 (predicted) (Plxna2_predicted), mRNA.			S		13q27
ILMN_1359126	Prc1_predicted	0.534435	UP	0.00563085	308761	PREDICTED: protein regulator of cytokinesis 1 (predicted) (Prc1_predicted), mRNA.			S		1q31
ILMN_1361465	RGD1564105_predicted	0.53792	UP	0.00769372	498309	PREDICTED: similar to RIKEN cDNA B130052G07 (predicted) (RGD1564105_predicted), mRNA.			S	13	13q27
ILMN_1356547	Gpr162_predicted	0.540648	UP	0.00215716	362436	PREDICTED: G protein-coupled receptor 162 (predicted) (Gpr162_predicted), mRNA.			S		4q42
ILMN_1359620	Barhl1	0.541722	UP	0.00530258	117232	BarH-like homeobox 1 (Barhl1), mRNA.	Barhl2; Mbh2		S	3	3p12
ILMN_1350031	Pcsk6	0.542853	UP	0.00385535	25507	proprotein convertase subtilisin/kexin type 6 (Pcsk6), mRNA.	Spc4; Pace4		S	1	1q22
ILMN_1372167	Rap1ga1	0.549378	UP	0.0466876	313644	PREDICTED: RAP1, GTPase activating protein 1 (Rap1ga1), mRNA.			S	5	5q36
ILMN_1365849	RGD1565561_predicted	0.551452	UP	0.0280545	498741	PREDICTED: similar to O-acyltransferase (membrane bound) domain containing 1 (predicted) (RGD1565561_predicted), mRNA.			S		17p12
ILMN_1349726	RGD1566368_predicted	0.558946	UP	0.00192424	301083	PREDICTED: similar to Solute carrier family 6 (neurotransmitter transporter), member 20 (predicted) (RGD1566368_predicted), mRNA.			S		8q32
ILMN_1363395	RGD1563246_predicted	0.56061	UP	0.00183683	498997	PREDICTED: similar to thrombospondin, type I, domain containing 2 (predicted) (RGD1563246_predicted), mRNA.			S	1	1p11
ILMN_1375522	Cspg5	0.565963	UP	0.0041335	50568	chondroitin sulfate proteoglycan 5 (Cspg5), transcript variant 1, mRNA.	Ngc; Caleb		I	8	8q32
ILMN_1348808	Tmem178	0.566691	UP	0.00124492	362691	transmembrane protein 178 (Tmem178), mRNA.			S	6	6q11-q12
ILMN_1366667	Prkag2	0.57107	UP	0.000277015	373545	protein kinase, AMP-activated, gamma 2 non-catalytic subunit (Prkag2), mRNA.			S	4	4q11
ILMN_1365332	St6gal1	0.573202	UP	0.000544637	25197	beta galactoside alpha 2,6 sialyltransferase 1 (St6gal1), mRNA.	Siat1		S	11	11q23
ILMN_1373199	Krt19	0.584137	UP	0.00127422	360626	keratin 19 (Krt19), mRNA.	MGC124534; Krt19; Ka19; MGC156553		S	10	10q32.1
ILMN_1352638	Agr2_predicted	0.590224	UP	0.0440461	298961	PREDICTED: anterior gradient 2 (Xenopus laevis) (predicted) (Agr2_predicted), mRNA.			S	6	6q16
ILMN_1351744	Nusap1_predicted	0.6219	UP	0.00161529	311336	PREDICTED: nucleolar and spindle associated protein 1 (predicted) (Nusap1_predicted), mRNA.			S		3q35
ILMN_1355333	Ngfg	0.625774	UP	0.0419673	24594	PREDICTED: nerve growth factor, gamma (Ngfg), mRNA.			S		1q22
ILMN_1358082	Cd83_predicted	0.637254	UP	0.00279139	361226	PREDICTED: CD83 antigen (predicted) (Cd83_predicted), mRNA.			S	17	17p12
ILMN_1361362	Scarf2_predicted	0.640224	UP	0.00358739	287949	PREDICTED: scavenger receptor class F, member 2 (predicted) (Scarf2_predicted), mRNA.			S	11	11q23
ILMN_1367695	Tmem37	0.640653	UP	0.00132435	245953	transmembrane protein 37 (Tmem37), mRNA.	Pr1; Pr		S	Un|NW_047910.1
ILMN_1375173	RGD1563053_predicted	0.644038	UP	0.00347851	502214	PREDICTED: similar to putative pheromone receptor (predicted) (RGD1563053_predicted), mRNA.			S		1p13
ILMN_1353317	Mixl1_predicted	0.644066	UP	0.000740797	289311	PREDICTED: Mix1 homeobox-like 1 (Xenopus laevis) (predicted) (Mixl1_predicted), mRNA.			S	13	13q26
ILMN_1357699	Mxd3	0.645481	UP	0.00693402	252915	Max dimerization protein 3 (Mxd3), mRNA.	Myx; Mad3		S	17	17p14
ILMN_1357231	Tnfaip8_predicted	0.656712	UP	0.000544637	307428	PREDICTED: tumor necrosis factor, alpha-induced protein 8 (predicted) (Tnfaip8_predicted), mRNA.			S		18q11
ILMN_1358087	Synj2	0.659988	UP	0.00409534	84018	synaptojanin 2 (Synj2), mRNA.			S		1q11
ILMN_1372073	Ret	0.668189	UP	0.00189067	24716	ret proto-oncogene (Ret), mRNA.			S	4	4q42
ILMN_1357590	Ascl2	0.687487	UP	0.000661598	24209	achaete-scute complex homolog 2 (Drosophila) (Ascl2), mRNA.			S	1	1q41
ILMN_1349830	Vegfc	0.688175	UP	1.91385e-05	114111	vascular endothelial growth factor C (Vegfc), mRNA.			S	16	16p11
ILMN_1371156	RGD1565892_predicted	0.694359	UP	0.000410215	502213	PREDICTED: similar to putative pheromone receptor (predicted) (RGD1565892_predicted), mRNA.			S	1	1p13
ILMN_1356869	RGD1562697_predicted	0.730974	UP	0.000814159	308257	PREDICTED: similar to putative pheromone receptor (predicted) (RGD1562697_predicted), mRNA.			S		1p13
ILMN_1375036	LOC689403	0.803496	UP	7.22172e-06	689403	PREDICTED: similar to vomeronasal 2, receptor, 2 (LOC689403), mRNA.			S	14	14p22
