# Supplementary material for: The duration of gastrin treatment affects global gene expression and molecular responses involved in ER stress and anti-apoptosis
Source: BMC Genomics. 2013 Jun 28;14:429. doi: 10.1186/1471-2164-14-429 (PMC3698217; doi:10.1186/1471-2164-14-429)
Supplement: Additional file 4: Table S4 — The file lists a subset of 181 gastrin-induced probes (177 unique IDs) with differing expression patterns in transient versus sustained mode which were used to further characterize the temporal profiles including information about gene expression in the presence and absence of a protein synthesis inhibitor (CHX) as well as molecular functions. The data are extracted from independent time series experiments in Accession numbers GSE32869 and E-MTAB-1268. [file 1471-2164-14-429-S4.xlsx]

## Sheet: TABLE S2
Table S4: Temporal and functional characterisation of primary and secondary gastrin induced genes lower expressed in transiently treated cells.
181 subset (unique IDs N=177); 3 IDs identified as Crem, 2 as Prss3 and 2 as RGD1311122.
Probe_Id	EntrezID	Gene Symbol	FUNCTION	Temporale profiles	Evaluation by CHX	Gene Name
ILMN_1350784	24517	Junb	transcription factor	a	primary	jun B proto-oncogene
ILMN_1352529	494344	Ier2		a	primary	immediate early response 2
ILMN_1368356	314322	Fos	transcription factor	a	primary	FBJ osteosarcoma oncogene
ILMN_1369005	24330	Egr1	transcription factor	a	primary	early growth response 1
ILMN_1650075	501015	C2cd4b		a	primary	C2 calcium-dependent domain containing 4B
ILMN_1349269	29517	Sgk1	intracellular signalling protein	b	primary	serum/glucocorticoid regulated kinase 1
ILMN_1349555	301416	Coq10b	protein binding, chaperone	b	primary	coenzyme Q10 homolog B (S. cerevisiae)
ILMN_1351488	286988	Pnrc1	co-transcription factor	b	primary	proline-rich nuclear receptor coactivator 1
ILMN_1353549	365355	Rras2	intracellular signalling protein	b	primary	related RAS viral (r-ras) oncogene homolog 2
ILMN_1355315	24908	Dnajb9	protein binding chaperone	b	secondary	DnaJ (Hsp40) homolog, subfamily B, member 9
ILMN_1357312	60430	Mcl1	transporter	b	primary	myeloid cell leukemia sequence 1
ILMN_1365302	59329	Sik1	intracellular signalling protein	b	primary	salt-inducible kinase 1
ILMN_1367573	246771	Slc25a25	transporter/channel	b	primary	solute carrier family 25 (mitochondrial carrier, phosphate carrier), member 25
ILMN_1371962	294235	Ier3	intracellular signalling protein	b	primary	immediate early response 3
ILMN_1372236	29344	Zfp36l1	RNA binding/processing	b	primary	zinc finger protein 36, C3H type-like 1
ILMN_1350138	117540	Plscr1	transporter (lipid)	c	uncertain	phospholipid scramblase 1
ILMN_1353839	287422	Per1	transcription factor	c	primary	period homolog 1 (Drosophila)
ILMN_1357677	315745	Fem1b	ligand	c	primary	fem-1 homolog b (C. elegans)
ILMN_1358127	25692	Plat	protease	c	primary	plasminogen activator, tissue
ILMN_1360115	288652	Rilpl2	intracellular signalling protein	c	primary	Rab interacting lysosomal protein-like 2
ILMN_1360188	114519	Nfil3	co-transcription factor	c	primary	nuclear factor, interleukin 3 regulated
ILMN_1362093	25437	Emd	protein binding	c	primary	emerin
ILMN_1363104	501403	Cbx4	co-transcription factor	c	primary	chromobox homolog 4
ILMN_1363228	309918	Ell2	translation/transcr elongation	c	primary	elongation factor RNA polymerase II 2
ILMN_1365871	25261	Id1	co-transcription factor	c	primary	inhibitor of DNA binding 1
ILMN_1365885	81707	Mmp14	protease	c	primary	matrix metallopeptidase 14 (membrane-inserted)
ILMN_1365943	114593	Nppc	ligand	c	primary	natriuretic peptide C
ILMN_1367288	361352	Pqlc1		c	uncertain	PQ loop repeat containing 1
ILMN_1368718	362196	Chac1	transporter ER	c	secondary	ChaC, cation transport regulator homolog 1 (E. coli)
ILMN_1370868	85430	Herpud1	protein binding (unfolded protein binding)	c	uncertain	homocysteine-inducible, endoplasmic reticulum stress-inducible, ubiquitin-like domain member 1
ILMN_1371574	297902	Gem	intracellular signalling protein	c	primary	GTP binding protein (gene overexpressed in skeletal muscle)
ILMN_1371686	83785	Vegfa	ligand	c	secondary	vascular endothelial growth factor A
ILMN_1373442	25125	Stat3	transcription factor	c	primary	signal transducer and activator of transcription 3 (acute-phase response factor)
ILMN_1373609	302965	Tnfrsf12a	receptor	c	uncertain	tumor necrosis factor receptor superfamily, member 12a
ILMN_1374662	NA	RGD1565690		c	primary
ILMN_1375100	79255	Atf4	transcription factor	c	uncertain	activating transcription factor 4 (tax-responsive enhancer element B67)
ILMN_1375922	58853	Nr4a3	transcription factor	c	primary	nuclear receptor subfamily 4, group A, member 3
ILMN_1376888	309828	Tspyl4	nucleosome assembly	c	primary	TSPY-like 4
ILMN_1349221	246273	Trib3	co-transcription factor	d	secondary	tribbles homolog 3 (Drosophila)
ILMN_1349606	117549	Gpr37	receptor	d	primary	G protein-coupled receptor 37
ILMN_1349910	29467	Ddit3	co-transcription factor	d	uncertain	DNA-damage inducible transcript 3
ILMN_1351679	500040	Tes	protein binding, adaptor/scaffold	d	primary	testis derived transcript
ILMN_1352443	81717	Ctbp2	co-transcription factor	d	secondary	C-terminal binding protein 2
ILMN_1354493	25338	Ninj1	membrane protein	d	primary	ninjurin 1
ILMN_1357385	89791	Ncdn	intracellular signalling protein	d	uncertain	neurochondrin
ILMN_1358769	502894	LOC502894		d	primary	hypothetical protein LOC502894
ILMN_1359883	310352	Phf17	co-transcription factor	d	primary	PHD finger protein 17
ILMN_1361500	64626	Rem2	intracellular signalling protein	d	primary	RAS (RAD and GEM) like GTP binding 2
ILMN_1361733	287715	Wnk4	intracellular signalling protein	d	primary	WNK lysine deficient protein kinase 4
ILMN_1363083	25389	Atf3	transcription factor	d	primary	activating transcription factor 3
ILMN_1365729	50719	Slc7a5	transporter/channel	d	primary	solute carrier family 7 (amino acid transporter light chain, L system), member 5
ILMN_1368246	288475	Nptx2	ligand	d	primary	neuronal pentraxin II
ILMN_1369187	311468	Tasp1	protease	d	uncertain	taspase, threonine aspartase 1
ILMN_1371344	24253	Cebpb	transcription factor	d	primary	CCAAT/enhancer binding protein (C/EBP), beta
ILMN_1372068	84580	Hdac5	co-transcription factor	d	primary	histone deacetylase 5
ILMN_1372751	24390	B4galt1	other enzyme	d	uncertain	UDP-Gal:betaGlcNAc beta 1,4- galactosyltransferase, polypeptide 1
ILMN_1373313	25625	Tnfrsf1a	receptor	d	primary	tumor necrosis factor receptor superfamily, member 1a
ILMN_1375583	25620	Crem	transcription factor	d	primary	cAMP responsive element modulator
ILMN_1375833	25620	Crem	transcription factor	d	primary	cAMP responsive element modulator
ILMN_1376442	291044	Nedd9	protein binding, adaptor/scaffold	d	primary	neural precursor cell expressed, developmentally down-regulated 9
ILMN_1376451	289014	Mapkapk2	intracellular signalling protein	d	primary	mitogen-activated protein kinase-activated protein kinase 2
ILMN_1376694	25620	Crem	transcription factor	d	primary	cAMP responsive element modulator
ILMN_1376752	94267	Nudt4	other enzyme	d	primary	nudix (nucleoside diphosphate linked moiety X)-type motif 4
ILMN_1650491	364788	Arl5b	intracellular signalling protein	d	primary	ADP-ribosylation factor-like 5B
ILMN_1651054	680308	Mthfd2	other enzyme	d	uncertain	methylenetetrahydrofolate dehydrogenase (NADP+ dependent) 2, methenyltetrahydrofolate cyclohydrolase
ILMN_1349147	364878	March3	intracellular signalling protein	e	primary	membrane-associated ring finger (C3HC4) 3
ILMN_1349574	171088	Inpp5j	intracellular signalling protein	e	primary	inositol polyphosphate-5-phosphatase J
ILMN_1349804	29598	Atp2b1	transporter/channel	e	primary	ATPase, Ca++ transporting, plasma membrane 1
ILMN_1349832	100363197	Arhgap18	intracellular signalling protein	e	primary	Rho GTPase activating protein 18
ILMN_1350462	362861	Slc41a2	transporter/channel	e	primary	solute carrier family 41, member 2
ILMN_1350622	310811	Palmd	protein binding, membrane traffic	e	primary	palmdelphin
ILMN_1350876	299334	Cinp	intracellular signalling protein	e	secondary	cyclin-dependent kinase 2-interacting protein
ILMN_1351094	266975	Sars	aminoacyl tRNA synthase	e	secondary	seryl-tRNA synthetase
ILMN_1351240	25617	Hspa5	protein binding (unfolded protein binding)	e	secondary	heat shock protein 5
ILMN_1351919	312720	Akap3	intracellular signalling protein	e	primary	A kinase (PRKA) anchor protein 3
ILMN_1352105	299691	Cry1	co-transcription factor	e	secondary	cryptochrome 1 (photolyase-like)
ILMN_1352703	289318	Tmem63a	membrane protein	e	primary	transmembrane protein 63a
ILMN_1353239	116636	Eif4ebp1	translation initiation factor	e	secondary	eukaryotic translation initiation factor 4E binding protein 1
ILMN_1353247	498728	Elovl2	other enzyme	e	primary	elongation of very long chain fatty acids (FEN1/Elo2, SUR4/Elo3, yeast)-like 2
ILMN_1354182	100360417	LOC100360417		e	primary	RUN and SH3 domain containing 1-like
ILMN_1354666	24714	Reg1a	ligand	e	primary	regenerating islet-derived 1 alpha
ILMN_1355217	290796	Tmem66	transporter ER	e	uncertain	transmembrane protein 66
ILMN_1355296	171162	Reg3a	ligand	e	primary	regenerating islet-derived 3 alpha
ILMN_1355705	29484	Slc3a1	transporter/channel	e	primary	solute carrier family 3, member 1
ILMN_1355802	288741	Ficd	other enzyme	e	secondary	FIC domain containing
ILMN_1356564	301544	Farsb	aminoacyl tRNA synthase	e	secondary	phenylalanyl-tRNA synthetase, beta subunit
ILMN_1357859	305096	Klhdc8a		e	secondary	kelch domain containing 8A
ILMN_1357907	192152	Tgoln1	protein binding , membrane traffic	e	primary	trans-golgi network protein
ILMN_1357966	58835	Phgdh	other enzyme	e	secondary	phosphoglycerate dehydrogenase
ILMN_1358103	294810	Tars	aminoacyl tRNA synthase	e	secondary	threonyl-tRNA synthetase
ILMN_1358252	304429	Psph	intracellular signalling protein	e	secondary	phosphoserine phosphatase
ILMN_1358301	313749	Nphp4	protein binding, cell junction	e	primary	nephronophthisis 4 (juvenile) homolog (human)
ILMN_1358383	65198	Kcnh1	transporter/channel	e	primary	potassium voltage-gated channel, subfamily H (eag-related), member 1
ILMN_1359991	313231	Alg2	intracellular signalling protein	e	primary	asparagine-linked glycosylation 2, alpha-1,3-mannosyltransferase homolog (S. cerevisiae)
ILMN_1360185	501101	Lrrc73		e	primary	leucine rich repeat containing 73
ILMN_1360836	171051	Cabp1	protein binding, regulation of channel	e	primary	calcium binding protein 1
ILMN_1361075	500065	Tspan33	membrane protein	e	primary	tetraspanin 33
ILMN_1361575	399475	Adm2	ligand	e	secondary	adrenomedullin 2
ILMN_1362286	25262	Itpr1	transporter/channel	e	primary	inositol 1,4,5-trisphosphate receptor, type 1
ILMN_1363829	24236	C4bpb	protein binding	e	primary	complement component 4 binding protein, beta
ILMN_1363930	60355	Nsf	protein binding , membrane traffic	e	primary	N-ethylmaleimide-sensitive factor
ILMN_1364277	81670	Gpt	other enzyme	e	primary	glutamic-pyruvate transaminase (alanine aminotransferase)
ILMN_1364554	64526	Ech1	other enzyme	e	primary	enoyl CoA hydratase 1, peroxisomal
ILMN_1365679	360605	Epn3	protein binding, traffick, membrane remodelling	e	uncertain	epsin 3
ILMN_1365985	84423	Nrtn	ligand	e	primary	neurturin
ILMN_1366334	306804	Iars	aminoacyl tRNA synthase	e	secondary	isoleucyl-tRNA synthetase
ILMN_1366608	171565	Stambp	protease	e	primary	Stam binding protein
ILMN_1366845	361215	Auh	RNA binding/processing	e	primary	AU RNA binding protein/enoyl-CoA hydratase
ILMN_1366895	313874	Rasgrp3	intracellular signalling protein	e	primary	RAS guanyl releasing protein 3 (calcium and DAG-regulated)
ILMN_1367312	361042	Pck2	other enzyme	e	secondary	phosphoenolpyruvate carboxykinase 2 (mitochondrial)
ILMN_1367367	303794	Dgcr6	protein binding, chaperone complex	e	primary	DiGeorge syndrome critical region gene 6
ILMN_1367431	81742	Pde1c	intracellular signalling protein	e	primary	phosphodiesterase 1C
ILMN_1367513	307811	Slc7a6	transporter/channel	e	primary	solute carrier family 7 (amino acid transporter light chain, y+L system), member 6
ILMN_1368636	25612	Asns	intracellular signalling protein	e	secondary	asparagine synthetase
ILMN_1368872	314879	Xpot	transporter (tRNA)	e	secondary	exportin, tRNA (nuclear export receptor for tRNAs)
ILMN_1369410	362226	Sec23b	protein binding , membrane traffic	e	secondary	Sec23 homolog B (S. cerevisiae)
ILMN_1369539	81024	Ica1	protein binding, traffick, membrane remodelling	e	primary	islet cell autoantigen 1
ILMN_1369634	25273	Smo	receptor	e	primary	smoothened, frizzled family receptor
ILMN_1369897	286960	LOC286960	protease	e	primary	preprotrypsinogen IV
ILMN_1370385	298771	Prepl	protease	e	primary	prolyl endopeptidase-like
ILMN_1370428	316256	Tnfrsf21	receptor	e	secondary	tumor necrosis factor receptor superfamily, member 21
ILMN_1371113	89808	Cx3cl1	ligand	e	primary	chemokine (C-X3-C motif) ligand 1
ILMN_1371476	312273	LOC312273	protease	e	primary	Trypsin V-A
ILMN_1372022	29244	Gch1	other enzyme	e	primary	GTP cyclohydrolase 1
ILMN_1372377	50567	Slc3a2	transporter/channel	e	uncertain	solute carrier family 3 (activators of dibasic and neutral amino acid transport), member 2
ILMN_1372614	553106	Ncald	transporter	e	primary	neurocalcin delta
ILMN_1372621	301045	Cmtm8	ligand	e	primary	CKLF-like MARVEL transmembrane domain containing 8
ILMN_1372752	361224	RGD1306058		e	uncertain	similar to RIKEN cDNA 1110007C09
ILMN_1372928	365476	Wdr96		e	primary	WD repeat domain 96
ILMN_1373253	25702	Pnlip	other enzyme	e	primary	pancreatic lipase
ILMN_1373449	296369	Tnnc2	protein binding, cytoskeleton	e	primary	troponin C type 2 (fast)
ILMN_1374460	313047	Yars	aminoacyl tRNA synthase	e	secondary	tyrosyl-tRNA synthetase
ILMN_1374544	291556	Nars	aminoacyl tRNA synthase	e	secondary	asparaginyl-tRNA synthetase
ILMN_1374864	305571	B3gnt2	other enzyme	e	primary	UDP-GlcNAc:betaGal beta-1,3-N-acetylglucosaminyltransferase 2
ILMN_1376313	298066	Erp44	other enzyme	e	secondary	endoplasmic reticulum protein 44
ILMN_1376389	307799	Pard6a	intracellular signalling protein	e	primary	par-6 (partitioning defective 6,) homolog alpha (C. elegans)
ILMN_1376554	25331	Mat1a	other enzyme	e	primary	methionine adenosyltransferase I, alpha
ILMN_1376708	314280	Smoc1	ligand	e	primary	SPARC related modular calcium binding 1
ILMN_1376824	444984	Dnmt3a	other enzyme	e	secondary	DNA (cytosine-5-)-methyltransferase 3 alpha
ILMN_1348991	364154	RGD1564372		f	primary
ILMN_1349069	83627	Galnt5	other enzyme	f	secondary	UDP-N-acetyl-alpha-D-galactosamine:polypeptide N-acetylgalactosaminyltransferase 5 (GalNAc-T5)
ILMN_1349960	286911	Prss3	protease	f	primary	protease, serine, 3
ILMN_1350007	360734	Dnajb11	protein binding chaperone	f	secondary	DnaJ (Hsp40) homolog, subfamily B, member 11
ILMN_1351099	114508	Fbp2	other enzyme	f	primary	fructose-1,6-bisphosphatase 2
ILMN_1351710	312159	Fam3c	ligand	f	uncertain	family with sequence similarity 3, member C
ILMN_1352002	81925	Cds1	other enzyme	f	primary	CDP-diacylglycerol synthase 1
ILMN_1352628	29599	Atp2b3	transporter/channel	f	secondary	ATPase, Ca++ transporting, plasma membrane 3
ILMN_1353190	362348		protease	f	secondary	similar to trypsinogen 8
ILMN_1353874	24250	Cbs	other enzyme	f	primary	cystathionine beta synthase
ILMN_1354242	59295	Nucb2	ligand	f	secondary	nucleobindin 2
ILMN_1355287	362653	Ctrc	protease	f	secondary	chymotrypsin C (caldecrin)
ILMN_1355715	362347	Prss3	protease	f	secondary	protease, serine, 3
ILMN_1356203	25026	Adm	ligand	f	primary	adrenomedullin
ILMN_1357676	29215	Arg2	other enzyme	f	secondary	arginase type II
ILMN_1357690	116598	Pdia4	protein binding, chaperone complex	f	secondary	protein disulfide isomerase family A, member 4
ILMN_1358531	307351	Tubb6	intracellular signalling protein	f	secondary	tubulin, beta 6 class V
ILMN_1359736	282840	Atf5	transcription factor	f	secondary	activating transcription factor 5
ILMN_1361779	298559	Tcea3	translation/transcr elongation	f	secondary	transcription elongation factor A (SII), 3
ILMN_1362767	24854	Clu	protein binding chaperone	f	primary	clusterin
ILMN_1363020	116660	Ptprn	intracellular signalling protein	f	primary	protein tyrosine phosphatase, receptor type, N
ILMN_1364084	25474	Lgals4	ligand	f	primary	lectin, galactoside-binding, soluble, 4
ILMN_1364198	266758	Sec11c	protease	f	secondary	SEC11 homolog C (S. cerevisiae)
ILMN_1364459	298567	Cela3b	protease	f	secondary	chymotrypsin-like elastase family, member 3B
ILMN_1364939	25508	Pam	other enzyme	f	primary	peptidylglycine alpha-amidating monooxygenase
ILMN_1368158	364154	RGD1560592	membrane protein	f	primary
ILMN_1368515	64202	Calr	protein binding (unfolded protein binding)	f	secondary	calreticulin
ILMN_1368822	63880	Dnajc3	protein binding chaperone	f	secondary	DnaJ (Hsp40) homolog, subfamily C, member 3
ILMN_1369249	266733	Slc12a8	transporter/channel	f	secondary	solute carrier family 12 (potassium/chloride transporters), member 8
ILMN_1369322	24691	Prss1	protease	f	secondary	protease, serine, 1 (trypsin 1)
ILMN_1370316	25650	Atp1b1	transporter/channel	f	uncertain	ATPase, Na+/K+ transporting, beta 1 polypeptide
ILMN_1370696	113947	Maged2	co-transcription factor	f	primary	melanoma antigen, family D, 2
ILMN_1370842	498398	Selm	intracellular signalling protein	f	secondary	selenoprotein M
ILMN_1371509	501181	Efhd1	protein binding	f	primary	EF-hand domain family, member D1
ILMN_1372587	316238	Rsph9	protein binding, cytoskeleton	f	primary	radial spoke head 9 homolog (Chlamydomonas)
ILMN_1373530	362978	Creld2	transporter ER	f	secondary	cysteine-rich with EGF-like domains 2
ILMN_1374154	171149	Serpini2	protease inhibitor	f	primary	serine (or cysteine) peptidase inhibitor, clade I, member 2
ILMN_1374511	266770	Soat2	other enzyme	f	primary	sterol O-acyltransferase 2
ILMN_1376350	24807	Tacr1	receptor	f	primary	tachykinin receptor 1
ILMN_1376776	84399	Ihh	ligand	f	secondary	Indian hedgehog
ILMN_1650805	364154	RGD1311122	membrane protein	f	uncertain
ILMN_1650883	364154	RGD1311122	membrane protein	f	uncertain
