# Supplementary material for: The duration of gastrin treatment affects global gene expression and molecular responses involved in ER stress and anti-apoptosis
Source: BMC Genomics. 2013 Jun 28;14:429. doi: 10.1186/1471-2164-14-429 (PMC3698217; doi:10.1186/1471-2164-14-429)
Supplement: Additional file 6: Table S5 — Identification of overrepresented transcription factor binding sites (TFBS) among the subset of upregulated genes lower expressed in transiently gastrin treated cells (described in Figure 5 and Additional file 4: Table S4). TFBS enrichment was assessed for human orthologues of the rat genes by using DAVID version 6.7 (Bonferroni corrected p-values). [file 1471-2164-14-429-S6.xlsx]

## Sheet: Sheet1
ADDITIONAL FILE 6
Table S5: Transcription factor binding site (TFBS) enrichment (Bonferroni corrected p-values)
Identification of overrepresented transcription factor binding sites in the subset of genes upregulated in sustained gastrin treated cells
compared to untreated controls and lower expressed in transiently treated cells (Figure 5, Table S4).
(N = 181, 177 unique IDs, 167 with human orthologues)
TFBS enrichment was assessed for human orthologues of the rat genes by using DAVID,
Database for Annotation, Visualization and Integrated Discovery, version 6.7 [1,2].
TFBS	all genes	primary	secondary	primary d-f
N	167	107	47	77
AP1	0.00391528	0.0025988	0.999995	0.0486593
ATF	0.250053	0.0535699	nd	nd
CREB	0.0303421	0.00226176	nd	0.132319
(1) Huang da W, Sherman BT, Lempicki RA: Systematic and integrative analysis of large gene lists using DAVID bioinformatics resources. Nat Protoc 2009, 4(1):44-57.
(2) Huang da W, Sherman BT, Lempicki RA: Bioinformatics enrichment tools: paths toward the comprehensive functional analysis of large gene lists. Nucleic Acids Res 2009, 37(1):1-13.
d: delayed genes with peak 4 h (Figure 5, d);
e-f: late genes upregulated 4-14 h (Figure 5, e-f)(see Additional file 4; Table S4 for details).
